# Supplementary material for: Chemokine expression in the early response to injury in human airway epithelial cells
Source: PLoS One. 2018 Mar 13;13(3):e0193334. doi: 10.1371/journal.pone.0193334 (PMC5849294; doi:10.1371/journal.pone.0193334)
Supplement: S1 File — Single file that contains supporting information Tables A–M. (XLSX) [file pone.0193334.s002.xlsx]

## Sheet: Table A
Table A. Probes differentially expressed in basal AEC versus dAEC collected from normal lungs
Probes with logFC > 1.3 and adjusted P value < 0.05
Gene Symbol	logFC	Adjusted P value
KLK7	3.95147	0.00596337
LOC650517	3.47883	0.000315588
SPRR2A	3.47883	0.0192342
FST	3.24236	0.00127225
SPRR2F	3.18058	0.0469538
KLK5	3.0507	0.000300175
LOC100132240	2.99352	0.000554109
CA2	2.87189	0.000490939
LOC100132240	2.84009	0.000360133
TAGLN3	2.78663	0.000701978
KRT16	2.66981	0.000695005
C7orf10	2.66619	0.00113045
PROCR	2.59622	3.53329e-05
MAP2	2.54626	0.00109889
KLK10	2.54359	0.000207787
SERPINB2	2.51358	0.00114174
MAP2	2.51313	0.00156571
KLK6	2.49274	0.0153015
CA2	2.48192	0.000142099
TUBA4A	2.33871	0.00165888
TOP2A	2.33743	0.00471785
KLK5	2.28446	0.000405531
UCHL1	2.2513	0.00224705
UBE2C	2.19526	0.00549094
ADAMTS1	2.19037	0.000207787
FOLR3	2.16781	0.0405774
HBEGF	2.16447	0.000592016
PRC1	2.15447	0.00120816
ADCY3	2.10161	0.000318825
LOC651397	2.0758	0.0146325
SMTN	2.05688	0.000977595
SNORA12	2.04408	0.00214432
RAET1G	2.03886	0.0100743
LOC648526	2.02389	0.00119942
MELK	2.00326	0.000436851
FST	1.99852	0.00108681
G0S2	1.98553	0.00473065
VCAN	1.97419	0.0161189
ELOVL4	1.96475	0.00212929
NT5E	1.95361	0.00418176
C16orf74	1.94457	0.000139469
SPHK1	1.9173	0.000953111
CDH13	1.91194	0.000139469
KRT17P3	1.90609	0.000235313
ASPM	1.89304	0.00156058
CYP1A1	1.88573	0.0251361
KRT14	1.88346	0.0258333
FLJ12684	1.86538	9.14653e-05
CDCA7	1.85601	0.00600707
MELK	1.85043	0.000235313
LRP8	1.83977	0.000170529
TRIB3	1.82102	0.00320925
ADAM8	1.8135	0.000770192
PLEK2	1.80748	0.00105715
SH2D5	1.78157	0.000188231
NIPAL4	1.77708	0.0198399
CDC20	1.76808	0.0165301
0	1.76742	0.000465853
OLAH	1.76297	0.0147448
UBE2C	1.75557	0.0165361
MLLT11	1.74522	0.0197001
FHL1	1.70107	0.000554109
PRSS37	1.69928	0.0298169
CARD10	1.69916	0.000361158
PKP1	1.69767	0.00394761
PTGS2	1.6972	0.0238059
KLK8	1.69657	0.0461273
SFN	1.68416	0.000142099
LOC729252	1.67638	0.0363375
TMEM22	1.67128	0.00474611
TYMS	1.66888	0.00152961
NCAPG	1.66374	0.0148356
HES2	1.66328	0.00147632
GJB4	1.6621	0.00409233
LIPG	1.65884	0.0188071
LOC387882	1.65858	0.00564591
KRT16	1.65253	0.0203967
KRT34	1.64982	0.0452528
LIPG	1.64577	0.00432581
LOC441019	1.64419	0.013545
ARTN	1.63466	0.00162065
RGS10	1.62902	0.00201662
HES2	1.62742	0.000823084
PECI	1.62158	0.00152864
SERPINB2	1.6212	0.0134752
KRT17	1.62042	0.000774871
FXYD5	1.61937	0.00193405
FADS1	1.61135	0.00148579
TMEM154	1.60834	0.000197417
KRT13	1.60126	0.040648
CEP55	1.59739	0.00706641
FXYD5	1.58972	0.00490511
KRT81	1.58036	0.0202736
CLCF1	1.57912	0.00241483
TAGLN3	1.56197	0.00192004
LOC399942	1.55515	0.00437557
EMP1	1.55407	0.00385048
PLAUR	1.55323	0.00799441
LAMC2	1.54605	0.00779113
SAA1	1.53257	0.0465742
FEZ1	1.52936	0.00388185
FEZ1	1.52718	0.00227768
S100A3	1.52691	0.0245905
ETS1	1.52208	0.00809579
HSPC159	1.52145	0.00271379
CCNA2	1.51782	0.00765989
PLAUR	1.51713	0.000774871
F2RL1	1.51598	0.00301001
CCNB2	1.51331	0.0153283
RAET1L	1.51015	0.035629
ANGPTL4	1.5057	0.000908867
KRT6C	1.49926	0.000285933
AKR1B10	1.49434	0.00154483
0	1.49245	0.000634216
SH3TC1	1.48778	0.000128889
TNFRSF6B	1.48766	0.0262265
IGFL1	1.48661	0.0268347
SPOCD1	1.47981	0.00500259
NUSAP1	1.47957	0.0185915
IL1A	1.47187	0.0154654
HS6ST2	1.46925	0.00240992
ZBED2	1.46773	0.00368837
ANXA3	1.46385	0.00302289
CYP2S1	1.46202	0.00328122
CRCT1	1.46068	0.0188694
KLK12	1.45917	0.0130603
SLC2A9	1.45797	0.000695005
ANGPTL4	1.4531	0.00192004
C12orf54	1.4497	0.00107671
MPRIP	1.44798	0.000285933
CSRP2	1.44653	0.000695005
RNASE7	1.4432	0.0110654
MFAP5	1.44262	0.00177594
GLIPR1	1.44206	0.0193566
C9orf169	1.44197	0.0029634
TGFB1I1	1.43541	0.00152472
PLXNA2	1.42859	0.00251284
MAD2L1	1.42445	0.0055023
NMU	1.41402	0.0141406
ADAMTS9	1.40767	0.0355356
PLAUR	1.40697	0.00319006
AGPAT9	1.40454	0.00115219
TNFRSF6B	1.40296	0.0333792
LRRC8C	1.39865	0.00113681
RGS2	1.39634	0.0133755
KRT6B	1.39612	0.00309182
ARHGAP25	1.38903	0.000285933
CAPRIN2	1.38572	0.0432113
CYGB	1.38116	0.0337203
ARMCX1	1.38007	0.0250373
CENPK	1.37943	0.000653069
CYP27B1	1.35767	0.00111286
NTM	1.35356	0.00302702
TRNP1	1.35183	0.00252177
TPX2	1.34233	0.00148599
SFTA1P	1.3412	0.0029634
TMEM156	1.34045	0.000886303
MYC	1.33959	0.00437532
CDC2	1.33748	0.0427587
TGFA	1.3356	0.00105715
IL28RA	1.33421	0.0115408
SLC7A5	1.33367	0.00207849
C10orf116	1.33099	0.0184137
MLKL	1.32428	0.000142099
ABL2	1.31876	0.000870899
KRT6B	1.3178	0.00367246
CORO1A	1.31558	0.00241218
NP	1.31159	0.000351303
KRT6B	1.30712	0.00769103
SLC25A43	1.30521	0.000608882
CAPRIN2	1.30462	0.0291685
VGLL3	1.30453	0.00939163
CDC25B	1.30074	0.0179034
LOC100129034	-1.30185	0.00616139
GPC4	-1.30272	0.00113045
FAM174B	-1.30518	0.00796962
TMEM140	-1.30781	0.000398523
KIF13B	-1.30856	0.00637798
ITPR1	-1.31208	0.00820613
CHPT1	-1.31791	0.0387805
AMOT	-1.32688	0.00622275
STEAP2	-1.32892	0.00272483
VTCN1	-1.3349	0.0188374
HLA-DRA	-1.33568	0.00706641
ADM	-1.33595	0.000920317
BIRC3	-1.33645	0.0137445
TCN2	-1.34458	0.00154483
GLIS3	-1.35062	0.008049
NUPR1	-1.35095	0.00177079
CEACAM1	-1.35109	0.00118646
ENPP3	-1.3524	8.46557e-05
EBI3	-1.3586	0.00846858
SASH1	-1.36492	0.000347214
CCPG1	-1.37076	0.000880666
TFCP2L1	-1.37085	0.0461554
LOC121838	-1.3723	0.0095767
SLC6A10P	-1.37289	0.000204186
C19orf36	-1.37384	0.0110065
DNAJC12	-1.37657	0.000493818
TJP3	-1.37873	0.000628627
CFH	-1.38048	0.000695005
SASH1	-1.38061	0.00053986
ELFN2	-1.38064	0.0240444
HLA-F	-1.38415	0.0134647
ID2	-1.38569	0.0109993
PLLP	-1.38789	0.00350714
OSR1	-1.39012	0.0170791
ATP10B	-1.39322	0.022785
BAG1	-1.39547	0.00346877
UPK3B	-1.39582	0.00693207
PIK3IP1	-1.39595	0.000235313
ERN2	-1.39834	0.0103892
HLA-DMB	-1.40166	0.0117898
C9orf152	-1.40187	0.00853307
CCL22	-1.40491	0.00756597
ABI3BP	-1.40654	0.0053241
TMEM71	-1.40787	0.00992078
SOBP	-1.41421	0.000701978
TRIM31	-1.41485	0.010716
RAB37	-1.42369	0.0176282
CLIC5	-1.42673	0.0060913
CHKA	-1.42682	0.000261153
LMO4	-1.42813	0.00144095
SEMA6A	-1.43273	0.00275908
0	-1.43545	0.000180322
FAM13A	-1.43697	0.00354107
IRAK3	-1.43849	0.00297191
LGALS9	-1.44114	0.00206167
ADAM28	-1.44893	0.00728559
RRAGD	-1.45841	0.00272483
TMEM45B	-1.46243	0.0108614
MMP28	-1.46394	0.00309182
ARRDC3	-1.469	0.00118165
SEZ6L2	-1.46957	0.000907821
SGK	-1.472	0.000554109
GLUL	-1.47258	0.0111356
FLJ22662	-1.47966	0.000945398
GSTA2	-1.48005	0.00177079
LOC644186	-1.48101	0.00337436
UPK3B	-1.4816	0.00734071
FAM149A	-1.48172	0.00309073
DDIT4L	-1.49554	0.0169919
HLA-B	-1.49641	0.00301793
ZBTB46	-1.50013	0.000101926
BMP3	-1.50132	0.0118644
CXXC5	-1.50406	0.000309862
TMC5	-1.50603	0.00228133
SPARC	-1.50619	0.0292926
MTUS1	-1.50755	0.000876501
HLA-DRB4	-1.50861	0.0432177
PPARGC1A	-1.51921	0.00994798
CTSF	-1.52401	8.46557e-05
CFH	-1.53059	0.000634216
LYNX1	-1.5333	0.00353531
SLC44A4	-1.53473	0.000315996
PLEKHG7	-1.53636	0.0220683
TGFB3	-1.53669	0.00156058
CRYM	-1.53839	0.00163855
PDE8B	-1.54162	0.000774871
SOX2	-1.54773	0.0082036
SHC4	-1.54856	0.000809769
TNS3	-1.55492	0.00338546
BCL6	-1.55578	0.000235313
SNCAIP	-1.56318	0.00700451
ENPP5	-1.56889	0.00900029
SLC6A8	-1.57124	0.000214588
CHKA	-1.5724	0.000351303
ALDH3B1	-1.57877	0.00429618
ATOH8	-1.58418	0.0119003
CXXC5	-1.58705	0.000985442
DAPL1	-1.58876	0.000774871
KRT4	-1.59807	0.0163754
ITGB2	-1.5983	0.026551
APOL2	-1.59877	0.0085016
HPGD	-1.60215	0.00882366
SLC44A4	-1.60546	0.000465853
FAM46A	-1.62223	0.00134946
ALOX15	-1.62882	0.000634216
SGK1	-1.63012	0.000554109
CAMK1D	-1.63416	0.000544003
PPP1R3C	-1.64155	0.00439915
LOC647281	-1.64763	0.000911368
SELENBP1	-1.64833	0.00560108
BIRC3	-1.65933	0.00884681
MUC1	-1.66069	0.00430861
CAMK1D	-1.66702	0.000285933
SGK1	-1.6791	0.000465853
MLPH	-1.67921	0.000827676
CHST6	-1.68106	0.00274971
PTPRZ1	-1.68244	0.000826799
HSD11B2	-1.68287	0.0182893
ADH1C	-1.69177	0.0189567
INDO	-1.69445	0.0417501
0	-1.70353	0.00107671
FOLR1	-1.70664	0.0359541
SYT7	-1.70935	0.000870899
MYLIP	-1.71031	0.00251284
DUOX2	-1.7129	0.0243274
LPHN1	-1.7134	0.00147632
TNFSF10	-1.71417	0.0035046
MAN1C1	-1.71985	0.00207291
RAB26	-1.72156	0.000101926
FBP1	-1.72821	0.000465853
MUC1	-1.73596	0.00323394
AGR2	-1.73963	0.000296059
SLC16A9	-1.75541	0.000186674
IL17C	-1.75644	0.0115042
SCNN1B	-1.75827	0.00660442
FUT6	-1.76965	0.00888489
DPYSL3	-1.77045	0.000774871
APOL2	-1.77077	0.0139924
APOL1	-1.77429	0.0092017
CD74	-1.77588	0.00213037
0	-1.77921	0.000197417
CH25H	-1.78701	0.00571259
FOLR1	-1.78822	0.0204762
PPM1H	-1.79985	0.0130603
SERPINA3	-1.80894	0.0174217
DEPDC6	-1.81335	0.000662121
CD74	-1.81424	0.00241015
C20orf46	-1.82122	0.00156058
DCLK1	-1.82193	0.00399376
CHST9	-1.82805	0.000207787
TNFAIP2	-1.82823	0.00840229
MGAT3	-1.83466	0.00156571
WFDC2	-1.83582	0.00602608
PDZK1IP1	-1.85962	0.0351264
PRRX2	-1.86895	0.00437702
SOX2	-1.8748	0.00197413
TLE2	-1.88885	0.000142099
CEACAM7	-1.90279	0.000977595
GSN	-1.90457	0.000490939
MMP12	-1.90694	0.0249491
0	-1.91586	0.00207291
0	-1.92308	0.0023145
PLAT	-1.93484	0.0159105
FAM107B	-1.9353	0.00334749
0	-1.94671	0.0142364
SOX21	-1.94834	0.00124644
COL9A2	-1.95137	0.00276631
PODXL	-1.95466	0.0110065
MMP10	-1.96826	0.029864
SERPINA1	-1.97145	0.0434889
OSTalpha	-1.97217	0.0109812
C20orf70	-1.97325	0.0058735
ADAM23	-1.97416	0.000207787
BMP4	-1.97503	0.00255091
KCNJ2	-1.98522	0.00437019
ITGB2	-1.98576	0.0185158
MIA	-1.99213	0.00753695
DHRS9	-1.99386	0.00368837
ALDH1L1	-1.99409	0.00212929
ALOX5	-2.00338	0.000285933
TMPRSS4	-2.00368	0.00132084
CXCL6	-2.00731	0.0424704
APM-1	-2.03797	0.00303994
CD74	-2.0431	0.00124032
CAPN5	-2.04403	0.000347214
SLC40A1	-2.04675	0.00531848
SERPINB3	-2.05582	0.0279114
ST6GALNAC1	-2.0559	0.00127082
MXRA5	-2.05805	0.00149517
TMPRSS4	-2.07407	0.00143787
RHOU	-2.08765	0.000347214
ANXA10	-2.09306	0.00385048
PNCK	-2.10025	0.00132808
ADSSL1	-2.10172	0.00276631
GSN	-2.10408	0.000774871
SERPINB11	-2.10529	0.00066229
ALDH1A1	-2.10784	0.00639306
AGR3	-2.11252	0.00204525
SEPP1	-2.11916	0.00148579
B3Gn-T6	-2.1293	0.000347214
AXIN2	-2.13341	3.53329e-05
FBLN2	-2.14451	0.000695005
TFF1	-2.146	0.0385851
RARRES1	-2.16365	0.0409126
CFI	-2.16411	0.0143334
SLC15A2	-2.1668	0.000139469
TCN1	-2.16838	0.000500744
ID2	-2.1945	0.00850115
IGFBP3	-2.22714	0.00037754
PPP1R16B	-2.23669	3.53329e-05
C10orf10	-2.24105	0.019639
GBP2	-2.25075	0.00537437
CYP4X1	-2.27256	0.00231079
FBLN2	-2.27486	0.000395064
MMP7	-2.29308	0.0197593
LOXL4	-2.30359	0.000405531
WFDC2	-2.33415	0.00341341
CYP2B7P1	-2.34152	0.000235313
SERPINA1	-2.35282	0.0357201
EEF1A2	-2.37038	0.00537437
CEACAM5	-2.3856	0.000322666
C8orf4	-2.40346	0.00341341
CYP26A1	-2.41336	0.00673505
IGFBP3	-2.41719	0.000261153
MMP7	-2.42024	0.022326
LINCR	-2.42135	0.00718333
LOC644151	-2.42597	0.00597197
ENPP4	-2.43487	0.000207787
PCDH20	-2.45717	0.0055023
TMPRSS2	-2.46812	0.000986178
CXCL6	-2.4828	0.0427797
LRRC26	-2.52516	0.00582342
RARRES1	-2.55052	0.0308889
MSMB	-2.56621	0.000774871
MMP9	-2.57887	0.0381732
PALM	-2.59406	0.00140144
MUC5AC	-2.6363	0.00266775
PARM1	-2.66477	0.000347214
DUOXA2	-2.67003	0.0215479
CLIC6	-2.68342	0.00490175
CMAH	-2.68519	0.000279125
CFB	-2.69046	0.00271379
IL19	-2.74098	0.00841897
IL19	-2.74905	0.00882366
WFDC2	-2.75646	0.00519554
ATP6V1B1	-2.77474	0.0161189
SPOCK2	-2.80859	0.000395064
LIMCH1	-2.82832	0.000695005
CYP4X1	-2.86634	0.00212628
FAM3D	-2.87197	7.50207e-06
BCAS1	-2.92158	0.00148579
WFDC2	-2.92727	0.0047518
CLDN10	-2.94757	0.0194747
SLC4A4	-2.96203	8.46557e-05
BCAS1	-2.98983	0.000675761
CMAH	-3.0059	0.000261153
CLDN10	-3.02176	0.0299519
C10orf81	-3.0555	0.000120085
TSPAN8	-3.05893	0.00643337
LOC389816	-3.08107	0.00121457
CP	-3.1021	8.46557e-05
CLCA4	-3.11607	0.00205672
AGR2	-3.13195	0.000347214
GSTA2	-3.17909	0.000506247
LOC647169	-3.24285	0.000544003
MSMB	-3.26434	0.00266775
PROM1	-3.27769	0.00140144
HLA-DRA	-3.30544	0.00134946
MMP13	-3.32	0.00115751
ATP12A	-3.34944	0.00126776
MSMB	-3.3502	0.00197413
GSTA1	-3.3946	0.000142099
OLFM4	-3.39569	0.0257444
ALDH1A1	-3.44531	0.00386098
LOC124220	-3.47477	0.00127082
GSTA1	-3.50075	0.000261153
CX3CL1	-3.54074	0.000347214
SLC34A2	-3.65154	8.46557e-05
PSCA	-3.85575	0.0114517
GSTA1	-3.95167	0.000634216
FCGBP	-4.02454	0.00147632
UBD	-4.19376	0.00148409
IGFBP5	-4.27902	8.46557e-05
SCGB3A1	-4.4264	0.000719612
PIP	-4.47017	0.000634216
IGFBP5	-4.61792	3.53329e-05
TF	-4.80554	0.00814964
PIGR	-5.2982	3.53329e-05
CAPN13	-5.50373	0.000465853
C20orf114	-6.71534	0.000120085
PLUNC	-7.47509	0.00266775

## Sheet: Table B
Table B. Enrichment analysis of DE genes in normal basal and differentiated AEC without injury, based on gene ontogeny
Basal airway epithelial cells
Table Name	Feature ID	Name	Data Source	In Query	In Test Set	Genes	P Value	Bayes
GO Biological Process	GO:0008544	epidermis development	UniProt-GOA	10	87	EMP1 KLK5 KLK7 KRT14 KRT16 KRT17 KRT34 LAMC2 SPRR2A SPRR2F	3.17e-06	16.494
GO Biological Process	GO:0044255	cellular lipid metabolic process	UniProt-GOA	9	147	AGPAT9 ANGPTL4 CYP1A1 ELOVL4 FADS1 G0S2 GLIPR1 OLAH TRIB3	0.003	9.023
GO Biological Process	GO:0000278	mitotic cell cycle	UniProt-GOA	13	403	CCNA2 CCNB2 CDC20 CDC25B CDK1 CENPK MAD2L1 NCAPG POLD1 TOP2A TUBA4A TYMS UBE2C	0.011	7.413
GO Biological Process	GO:0031424	keratinization	UniProt-GOA	5	48	KRT16 KRT17 SFN SPRR2A SPRR2F	0.033	5.862
GO Cellular Component	GO:0005882	intermediate filament	UniProt-GOA	7	108	KRT13 KRT14 KRT16 KRT17 KRT34 KRT6C PKP1	0.007	6.559
GO Cellular Component	GO:0005615	extracellular space	UniProt-GOA	22	1198	ADAMTS9 ANGPTL4 ARTN CA2 CDH13 HBEGF IGFL1 IL1A KLK12 KLK5 KLK6 KLK8 KRT34 KRT81 LAMC2 LIPG SAA1 SERPINB2 SFN TGFA TNFRSF6B VCAN	0.01	5.869
Pathways	200142	FOXM1 transcription factor network	NCI	6	41	CCNA2 CCNB2 CDC25B CDK1 MYC TGFA	0.002	9.844
Pathways	path:hsa04110	Cell cycle	KEGG	8	124	CCNA2 CCNB2 CDC20 CDC25B CDK1 MAD2L1 MYC SFN	0.007	7.995
Pathways	WP2446	RB in Cancer	WIKIPATHWAYS	7	87	CCNA2 CCNB2 CDC25B CDK1 MYC TOP2A TYMS	0.007	7.982
Pathways	REACT_2101	Cyclin B2 mediated events	REACTOME	3	5	CCNB2 CDC25B CDK1	0.007	7.652
Pathways	REACT_22279	Fatty acid, triacylglycerol, and ketone body metabolism	REACTOME	9	186	AGPAT9 ANGPTL4 CYP1A1 ELOVL4 FADS1 G0S2 GLIPR1 OLAH TRIB3	0.007	7.11
Pathways	REACT_152	Cell Cycle, Mitotic	REACTOME	14	488	CCNA2 CCNB2 CDC20 CDC25B CDK1 CENPK MAD2L1 MYC NCAPG POLD1 TOP2A TUBA4A TYMS UBE2C	0.008	6.95
Pathways	REACT_115566	Cell Cycle	REACTOME	15	566	CCNA2 CCNB2 CDC20 CDC25B CDK1 CENPK MAD2L1 MYC NCAPG POLD1 SFN TOP2A TUBA4A TYMS UBE2C	0.008	6.783
Pathways	200187	Validated transcriptional targets of deltaNp63 isoforms	NCI	5	45	CCNB2 IL1A KRT14 SFN TOP2A	0.011	6.179
Pathways	REACT_1857	Cyclin A/B1 associated events during G2/M transition	REACTOME	4	22	CCNA2 CCNB2 CDC25B CDK1	0.011	6.154
Pathways	WP2431	Spinal Cord Injury	WIKIPATHWAYS	7	116	CDK1 IL1A KLK8 MYC PLXNA2 PTGS2 VCAN	0.011	6.099
Pathways	REACT_682	Mitotic Prometaphase	REACTOME	7	123	CCNB2 CDC20 CDK1 CENPK MAD2L1 NCAPG TUBA4A	0.013	5.725
Pathways	path:hsa04914	Progesterone-mediated oocyte maturation	KEGG	6	89	ADCY3 CCNA2 CCNB2 CDC25B CDK1 MAD2L1	0.018	5.304
Uniprot Keywords	KW-0403	Intermediate filament	UNIPROT_KEYWORDS	8	75	KRT13 KRT14 KRT16 KRT17 KRT34 KRT6B KRT6C KRT81	4.76e-05	11.849
Uniprot Keywords	KW-1007	Palmoplantar keratoderma	UNIPROT_KEYWORDS	6	30	GJB4 KRT14 KRT16 KRT17 KRT6B KRT6C	4.76e-05	11.794
Uniprot Keywords	KW-0498	Mitosis	UNIPROT_KEYWORDS	12	246	ASPM CCNA2 CCNB2 CDC20 CDC25B CDK1 CEP55 MAD2L1 NCAPG NUSAP1 TPX2 UBE2C	4.88e-05	10.798
Uniprot Keywords	KW-0964	Secreted	UNIPROT_KEYWORDS	32	1859	ADAMTS1 ADAMTS9 AKR1B10 ANGPTL4 ARTN CLCF1 FOLR3 FST HBEGF IGFL1 IL1A KLK10 KLK12 KLK5 KLK6 KLK7 KLK8 LAMC2 LIPG LRP8 MFAP5 NMU PLAUR PRSS37 RAET1G RNASE7 SAA1 SERPINB2 SFN TGFA TNFRSF6B VCAN	0.000288	9.008
Uniprot Keywords	KW-0132	Cell division	UNIPROT_KEYWORDS	13	355	ASPM CCNA2 CCNB2 CDC20 CDC25B CDK1 CEP55 MAD2L1 NCAPG NUSAP1 PRC1 TPX2 UBE2C	0.000288	8.778
Uniprot Keywords	KW-0131	Cell cycle	UNIPROT_KEYWORDS	17	616	ASPM CCNA2 CCNB2 CDC20 CDC25B CDK1 CEP55 KLK10 MAD2L1 MELK NCAPG NUSAP1 PRC1 RGS2 TPX2 TRNP1 UBE2C	0.000288	8.718
Uniprot Keywords	KW-0002	3D-structure	UNIPROT_KEYWORDS	61	5384	ABL2 ADAM8 ADAMTS1 AKR1B10 ANXA3 ARHGAP25 ARTN CA2 CAPRIN2 CCNA2 CDC20 CDC25B CDH13 CDK1 CEP55 CYGB CYP1A1 ECI2 ETS1 FHL1 FST GLIPR1 HBEGF IFNLR1 IL1A KLK5 KLK6 KLK7 KRT14 LGALSL LRP8 MAD2L1 MELK MLKL MYC NT5E PKP1 PLAUR PLEK2 PLXNA2 PNP PRC1 PROCR PTGS2 RGS10 RGS2 RNASE7 S100A3 SAA1 SERPINB2 SFN SMTN SPHK1 TGFA TNFRSF6B TOP2A TPX2 TYMS UBE2C UCHL1 ZBED2	0.002	6.755
Uniprot Keywords	KW-0416	Keratin	UNIPROT_KEYWORDS	8	149	KRT13 KRT14 KRT16 KRT17 KRT34 KRT6B KRT6C KRT81	0.001	6.652
Uniprot Keywords	KW-0038	Ectodermal dysplasia	UNIPROT_KEYWORDS	5	41	KRT14 KRT16 KRT17 KRT6B PKP1	0.001	6.641
Uniprot Keywords	KW-0732	Signal	UNIPROT_KEYWORDS	42	3341	ADAM8 ADAMTS1 ADAMTS9 ANGPTL4 ARTN CDH13 CLCF1 F2RL1 FOLR3 FST FXYD5 GLIPR1 HBEGF IFNLR1 IGFL1 KLK10 KLK12 KLK5 KLK6 KLK7 KLK8 LAMC2 LIPG LRP8 MFAP5 NMU NT5E NTM PLAUR PLXNA2 PROCR PRSS37 PTGS2 RAET1G RAET1L RNASE7 SAA1 SERPINB2 TGFA TMEM154 TNFRSF6B VCAN	0.008	5.3
Interpro Domain	IPR018039	Intermediate filament protein, conserved site	UNIPROT-INTERPRO	8	61	KRT13 KRT14 KRT16 KRT17 KRT34 KRT6B KRT6C KRT81	2e-05	13.501
Interpro Domain	IPR001664	Intermediate filament protein	UNIPROT-INTERPRO	8	72	KRT13 KRT14 KRT16 KRT17 KRT34 KRT6B KRT6C KRT81	3.82e-05	12.172
Interpro Domain	IPR002957	Keratin, type I	UNIPROT-INTERPRO	5	32	KRT13 KRT14 KRT16 KRT17 KRT34	0.002	7.895
Interpro Domain	IPR001314	Peptidase S1A, chymotrypsin-type	UNIPROT-INTERPRO	7	106	KLK10 KLK12 KLK5 KLK6 KLK7 KLK8 PRSS37	0.005	6.681
Interpro Domain	IPR001254	Peptidase S1	UNIPROT-INTERPRO	7	114	KLK10 KLK12 KLK5 KLK6 KLK7 KLK8 PRSS37	0.006	6.21
Interpro Domain	IPR009003	Trypsin-like cysteine/serine peptidase domain	UNIPROT-INTERPRO	7	120	KLK10 KLK12 KLK5 KLK6 KLK7 KLK8 PRSS37	0.007	5.882
Differentiated AEC
Table Name	Feature ID	Name	Data Source	In Query	In Test Set	Genes	P Value	Bayes
GO Biological Process	GO:0006508	proteolysis	UniProt-GOA	20	488	ADAM23 ADAM28 CAPN13 CAPN5 CFB CFI CLCA4 CTSF MMP10 MMP12 MMP13 MMP28 MMP7 MMP9 PIP PLAT TMPRSS2 TMPRSS4 UBD WFDC2	0.007	8.944
GO Biological Process	GO:0007565	female pregnancy	UniProt-GOA	8	87	ADM CLIC5 HPGD HSD11B2 IDO1 MUC1 TFCP2L1 TGFB3	0.029	6.638
GO Cellular Component	GO:0005615	extracellular space	UniProt-GOA	60	1198	ABI3BP ADIPOQ ADM AGR2 ALOX5 APOL1 BMP3 BMP4 BPIFA1 BPIFB1 CCL22 CFB CFH CFI CP CTSF CX3CL1 CXCL6 DPYSL3 EBI3 ELFN2 GPC4 GSN IGFBP3 IGFBP5 IL17C IL19 LOXL4 MIA MMP10 MMP13 MMP7 MMP9 MSMB MTUS1 MUC1 MUC5AC OLFM4 PIGR PIP PLAT PODXL PROM1 SCGB3A1 SELENBP1 SEPP1 SERPINA1 SERPINA3 SERPINB11 SERPINB3 SPARC TCN1 TCN2 TF TFF1 TGFB3 TLE2 TNFAIP2 TNFSF10 WFDC2	2.65e-20	46.662
GO Cellular Component	GO:0005576	extracellular region	UniProt-GOA	45	1448	ADAM23 ADAM28 ADIPOQ ADM AGR3 APOL1 APOL2 BMP4 BPIFA1 BPIFA2 BPIFB1 CCL22 CFB CFH CFI CHST9 COL9A2 CP CX3CL1 CXCL6 ENPP5 FAM3D FBLN2 GSN IGFBP3 IGFBP5 IL19 IZUMO4 MMP10 MMP12 MMP13 MMP7 MMP9 PIP PLAT SEPP1 SERPINA1 SERPINA3 SPARC TCN1 TCN2 TF TGFB3 TNFSF10 WFDC2	1.88e-07	16.55
GO Cellular Component	GO:0005578	proteinaceous extracellular matrix	UniProt-GOA	14	235	BMP4 COL9A2 FBLN2 GPC4 MMP10 MMP12 MMP13 MMP28 MMP7 MMP9 PTPRZ1 SERPINA1 SPARC SPOCK2	0.00015	9.278
GO Cellular Component	GO:0071556	integral component of lumenal side of endoplasmic reticulum membrane	UniProt-GOA	5	28	CD74 HLA-B HLA-DRA HLA-DRB4 HLA-F	0.003	5.783
GO Cellular Component	GO:0042613	MHC class II protein complex	UniProt-GOA	4	16	CD74 HLA-DMB HLA-DRA HLA-DRB4	0.005	5.146
Pathways	WP129	Matrix Metalloproteinases	WIKIPATHWAYS	6	30	MMP10 MMP12 MMP13 MMP28 MMP7 MMP9	0.004	8.504
Pathways	path:hsa05150	Staphylococcus aureus infection	KEGG	7	57	CFB CFH CFI HLA-DMB HLA-DRA HLA-DRB4 ITGB2	0.007	7.203
Pathways	REACT_118779	Extracellular matrix organization	REACTOME	13	269	BMP4 CEACAM1 COL9A2 FBLN2 ITGB2 LOXL4 MMP10 MMP12 MMP13 MMP7 MMP9 SPARC TGFB3	0.016	6.086
Uniprot Keywords	KW-0964	Secreted	UNIPROT_KEYWORDS	70	1859	ABI3BP ADAM23 ADAM28 ADIPOQ ADM AGR2 AGR3 APOL1 BMP3 BMP4 BPIFA1 BPIFA2 BPIFB1 CCL22 CEACAM1 CFB CFH CFI CHST9 CLCA4 COL9A2 CP CX3CL1 CXCL6 EBI3 ENPP3 ENPP5 FAM3D FBLN2 FCGBP FOLR1 GPC4 GSN IGFBP3 IGFBP5 IL17C IL19 IZUMO4 LGALS9 LOXL4 LYNX1 MIA MMP10 MMP12 MMP13 MMP28 MMP7 MMP9 MSMB MUC1 MUC5AC MXRA5 OLFM4 PIGR PIP PLAT PTPRZ1 SCGB3A1 SEPP1 SERPINA1 SERPINA3 SPARC SPOCK2 TCN1 TCN2 TF TFF1 TGFB3 T…	3.86e-17	39.706
Uniprot Keywords	KW-0732	Signal	UNIPROT_KEYWORDS	93	3341	ABI3BP ADAM23 ADAM28 ADIPOQ ADM AGR2 AGR3 APOL1 BMP3 BMP4 BPIFA1 BPIFA2 BPIFB1 CCL22 CEACAM1 CEACAM5 CEACAM7 CFB CFH CFI CLCA4 COL9A2 CP CTSF CX3CL1 CXCL6 DHRS9 DUOX2 EBI3 ELFN2 ENPP4 ENPP5 ERN2 FAM174B FAM3D FBLN2 FCGBP FOLR1 GPC4 GSN HLA-B HLA-DMB HLA-DRA HLA-DRB4 HLA-F IGFBP3 IGFBP5 IL17C IL19 ITGB2 IZUMO4 LOXL4 LPHN1 LRRC26 LYNX1 MIA MMP10 MMP12 MMP13 MMP28 MMP7 MMP9 MSMB MUC1 MUC5AC MXRA5 OL…	2.26e-15	35.471
Uniprot Keywords	KW-0325	Glycoprotein	UNIPROT_KEYWORDS	100	4486	ABI3BP ADAM23 ADAM28 ADIPOQ APOL1 B3GNT6 BMP3 BMP4 BPIFA1 BPIFA2 BPIFB1 CD74 CEACAM1 CEACAM5 CEACAM7 CFB CFH CFI CH25H CHST6 CHST9 CLCA4 COL9A2 CP CTSF CX3CL1 DUOX2 DUOXA2 EBI3 ELFN2 ENPP3 ENPP4 ENPP5 FAM174B FAM3D FBLN2 FCGBP FOLR1 FUT6 GPC4 HLA-B HLA-DMB HLA-DRA HLA-DRB4 HLA-F IGFBP3 IGFBP5 IL19 ITGB2 ITPR1 IZUMO4 LOXL4 LPHN1 LRRC26 LYNX1 MAN1C1 MGAT3 MMP12 MMP13 MMP28 MMP9 MUC1 MUC5AC MXRA5 OL…	1.26e-10	24.007
Uniprot Keywords	KW-1015	Disulfide bond	UNIPROT_KEYWORDS	76	3291	ADAM23 ADAM28 ADIPOQ ADM AGR2 BMP3 BMP4 BPIFA1 BPIFA2 BPIFB1 CCL22 CD74 CEACAM1 CEACAM7 CFB CFH CFI COL9A2 CP CTSF CX3CL1 CXCL6 ENPP3 ENPP4 FAM3D FBLN2 FCGBP FOLR1 GSN HLA-B HLA-DMB HLA-DRA HLA-DRB4 HLA-F IGFBP3 IGFBP5 IL17C IL19 ITGB2 LOXL4 LPHN1 LRRC26 LYNX1 MIA MMP10 MMP12 MMP13 MMP28 MMP9 MSMB MUC1 MUC5AC MXRA5 OLFM4 PIGR PIK3IP1 PIP PLAT PSCA PTPRZ1 SEMA6A SEZ6L2 SGK1 SLC34A2 SPARC SPOCK2 ST…	6.26e-08	17.497
Uniprot Keywords	KW-0621	Polymorphism	UNIPROT_KEYWORDS	176	11868	ADAM28 ADH1C ADIPOQ ADM ALDH1A1 ALDH1L1 ALOX15 ALOX5 ANXA10 APOL1 APOL2 ATOH8 ATP10B ATP12A ATP6V1B1 AXIN2 BCAS1 BCL6 BIRC3 BMP3 BMP4 BPIFA2 BPIFB1 C8orf4 CAMK1D CAPN13 CCL22 CCPG1 CEACAM1 CEACAM5 CEACAM7 CFB CFH CFI CH25H CHKA CHPT1 CHST6 CHST9 CLCA4 CLIC5 CLIC6 COL9A2 CP CTSF CX3CL1 DAPL1 DCLK1 DDIT4L DEPTOR DHRS9 DNAJC12 DPYSL3 DUOX2 DUOXA2 EBI3 EEF1A2 ENPP3 ENPP4 ENPP5 ERN2 FAM13A FAM149A FAM…	1.96e-06	14.081
Uniprot Keywords	KW-0903	Direct protein sequencing	UNIPROT_KEYWORDS	65	2818	ADH1C ADIPOQ ADM AGR2 AGR3 ALDH1A1 ALOX15 ALOX5 APOL1 APOL2 BPIFA1 CCL22 CD74 CEACAM1 CEACAM7 CFB CFH CFI CP CRYM CXCL6 DPYSL3 ENPP3 FBP1 FOLR1 GSN GSTA1 GSTA2 HLA-B HLA-DRA HPGD HSD11B2 IDO1 IGFBP3 IGFBP5 IL19 ITGB2 LRRC26 MIA MMP13 MMP7 MMP9 MSMB MUC1 MUC5AC PARM1 PIGR PIK3IP1 PIP PLAT PODXL PROM1 PSCA RAB37 SCGB3A1 SELENBP1 SEPP1 SERPINA1 SERPINA3 SERPINB3 SPARC SPOCK2 TCN2 TF TFF1	1.85e-06	13.873
Uniprot Keywords	KW-0002	3D-structure	UNIPROT_KEYWORDS	89	5384	ADH1C ADIPOQ ADM ADSSL1 AGR2 AGR3 ALDH1A1 ALDH1L1 ALOX15 ALOX5 ARRDC3 BAG1 BCL6 BIRC3 BMP3 BPIFA1 CAMK1D CAPN13 CD74 CEACAM1 CEACAM5 CFB CFH CFI CHKA CP CRYM CTSF CX3CL1 DCLK1 DNAJC12 DPYSL3 EEF1A2 ENPP4 FBP1 FOLR1 GLUL GSN GSTA1 GSTA2 HLA-B HLA-DMB HLA-DRA HPGD ID2 IDO1 IGFBP5 IL19 ITGB2 KIF13B LGALS9 LMO4 LYNX1 MIA MMP10 MMP12 MMP13 MMP7 MMP9 MSMB MUC1 MYLIP PIGR PIP PLAT PPARGC1A PTPRZ1 RAB26 …	0.005	5.842
Uniprot Keywords	KW-0406	Ion transport	UNIPROT_KEYWORDS	20	622	ATP12A ATP6V1B1 CLDN10 CLIC5 CLIC6 CP ITPR1 KCNJ2 LRRC26 PLLP SCNN1B SLC34A2 SLC40A1 SLC4A4 SLC6A8 STEAP2 TCN1 TCN2 TF TMC5	0.005	5.43
Uniprot Keywords	KW-0272	Extracellular matrix	UNIPROT_KEYWORDS	12	254	BMP4 COL9A2 FBLN2 MMP10 MMP12 MMP13 MMP28 MMP7 MMP9 SERPINA1 SPARC SPOCK2	0.005	5.095
Uniprot Keywords	KW-0865	Zymogen	UNIPROT_KEYWORDS	11	215	ADAM28 CFB CTSF MMP10 MMP12 MMP13 MMP28 MMP7 MMP9 PLAT TMPRSS2	0.005	5.039
Interpro Domain	IPR002477	Peptidoglycan binding-like	UNIPROT-INTERPRO	6	20	MMP10 MMP12 MMP13 MMP28 MMP7 MMP9	0.000223	11.123
Interpro Domain	IPR021190	Peptidase M10A	UNIPROT-INTERPRO	6	24	MMP10 MMP12 MMP13 MMP28 MMP7 MMP9	0.000372	9.922
Interpro Domain	IPR001818	Peptidase M10, metallopeptidase	UNIPROT-INTERPRO	6	24	MMP10 MMP12 MMP13 MMP28 MMP7 MMP9	0.000372	9.922
Interpro Domain	IPR021158	Peptidase M10A, cysteine switch, zinc binding site	UNIPROT-INTERPRO	5	15	MMP10 MMP12 MMP13 MMP7 MMP9	0.000407	9.128
Interpro Domain	IPR006026	Peptidase, metallopeptidase	UNIPROT-INTERPRO	6	30	MMP10 MMP12 MMP13 MMP28 MMP7 MMP9	0.001	8.504
Interpro Domain	IPR024079	Metallopeptidase, catalytic domain	UNIPROT-INTERPRO	8	81	ADAM23 ADAM28 MMP10 MMP12 MMP13 MMP28 MMP7 MMP9	0.002	7.169
Interpro Domain	IPR018487	Hemopexin-like repeats	UNIPROT-INTERPRO	5	23	MMP10 MMP12 MMP13 MMP28 MMP9	0.002	6.8
Interpro Domain	IPR000585	Hemopexin-like domain	UNIPROT-INTERPRO	5	23	MMP10 MMP12 MMP13 MMP28 MMP9	0.002	6.8
Processes with an FDR adjusted P value < 0.05 and bayes factor > 5 are shown
For each field in the 'Genes' column, clicking in the field will show the entire list of genes

## Sheet: Table C
Table C. Differential expression of genes in differentiated and basal airway epithelial cells collected from normal donor lungs after mechanical injury
	logFC differential expession
AEC type	dAEC	basal AEC	dAEC	basal AEC	dAEC	basal AEC
Time (hr)	2	2	8	8	24	24
IRAK2	0.674259	0.713655	1.39283	0.966613	0.227621	0.106697
CCL5	0.216504	0.342851	1.36358	0.181008	1.75525	0.112043
CCL4L2	0.383987	0.144857	1.45032	0.34914	0.20863	0.167776
CCL28	0.0729746	0.239733	0.560156	0.575563	1.83188	1.05396
CCL2	1.39677	0.396684	1.94616	0.530974	0.42308	0.0828708
CXCL2	2.139	2.08936	1.9322	1.35925	1.38305	1.39475
CXCL10	0.272177	2.27323	2.19601	1.83843	0.238855	-0.388097
CSF3	1.60463	1.10625	1.70441	1.44177	1.5354	0.772803
CSF2	1.29512	0.728679	1.74282	1.28222	1.74521	1.95231
TNFAIP6	1.449	2.40759	2.92375	2.418	1.36117	-0.0690174
TNFAIP3	2.41662	1.55917	2.31977	1.35571	1.16522	1.03615
TNFAIP2	0.750407	1.31663	1.15484	1.11881	0.177396	-0.111644
TNF	2.59738	2.40282	2.46638	0.946873	0.591415	0.511031
IL1RN	0.590288	0.842925	1.42218	0.975015	0.433223	0.260191
IL1F9	2.61751	1.61533	3.09261	2.42462	1.8483	1.45918
IL1B	0.76631	0.197476	1.70431	0.612007	0.526666	0.33181
IL1A	1.16702	0.265297	1.39263	0.366678	0.101229	0.14631
IL1RL1	-0.0672726	0.0484557	0.383178	0.257666	1.30819	0.120672
IL19	0.307617	0.2169	1.55427	1.17396	2.41286	0.66512
IL23A	0.798216	0.930243	2.47003	1.64277	2.17219	1.63977
IL17C	1.37281	2.50159	1.58489	1.69591	-0.291986	-1.35792
IL6	2.17253	0.925656	2.31864	1.80968	1.23203	2.01042
IFIT3	0.0353827	0.280156	1.47101	0.0217068	0.376429	-0.0673532
IFIT2	-0.0907562	0.345645	1.3152	-0.161909	0.294183	0.143628
IFIT1	0.16955	0.409265	1.86687	0.185416	1.2955	0.194342
NFKB2	0.896743	0.533895	1.42828	0.812307	0.541504	0.493157
NFKBIA	1.3078	0.859849	0.579774	0.374032	0.239169	0.0826135
ZC3H12C	1.21405	1.11171	1.6257	0.960073	0.536268	0.374507
ZC3H12A	1.40562	1.1	1.18181	1.06715	0.677334	0.554103
VNN3	0.852048	0.792054	1.28865	1.54969	1.1509	0.519196
VNN1	1.05327	0.372465	1.38786	0.63117	0.510579	0.2123
TRIM31	1.01715	1.05997	1.61756	1.28228	1.35952	-0.0645703
TNIP3	1.41425	0.415711	1.55106	0.096795	0.429037	0.241895
STX11	1.30294	0.709595	1.521	0.835287	0.673877	0.204676
SPRR2F	1.07272	0.304452	2.64998	1.21648	3.67095	2.14813
SPRR2E	0.270972	0.779462	1.11002	1.46182	2.30787	2.4064
SPRR2D	1.287	0.330509	1.9702	0.644038	2.76321	1.22082
SPRR2C	0.295127	0.370838	0.812818	1.06535	0.451095	1.35062
SPRR2A	1.39037	0.379405	2.55892	1.0299	3.50261	1.97841
SPRR1A	0.294687	0.629979	0.89718	0.912574	1.56968	0.893128
SPNS2	0.101576	0.0749352	1.70034	1.08342	1.41619	1.48471
SOD2	1.1192	0.853325	1.54343	1.19834	1.27278	0.758517
RND1	1.65845	1.74463	1.12396	1.03823	1.21099	0.375507
RNASE7	0.332004	0.100445	0.888799	1.15781	0.99256	1.50951
RASD1	1.40215	0.62935	0.338903	0.211951	0.389638	0.482466
PTGS2	1.40811	0.699602	1.21423	0.629711	0.782914	1.02822
PPP1R15A	1.50172	1.00918	1.91704	1.36041	1.33092	1.06359
PGBD5	0.702755	0.405247	1.96375	1.13446	1.50293	1.37271
OASL	0.653626	0.474758	1.31664	0.485537	0.638645	0.0914445
NLF2	0.893894	1.80735	0.0127593	0.10552	-0.20813	-0.484983
NFKBIZ	1.71216	1.00702	0.649687	0.564832	0.201002	0.229283
MAP3K8	2.67581	2.34062	1.6433	1.29288	0.875793	0.969418
LOC728934	-0.0717951	-0.285717	0.0379144	0.173819	0.547148	1.57588
LOC728285	-0.196225	-0.438925	0.177111	0.47785	1.10081	2.02091
LOC644350	-0.102236	-0.323083	-0.275363	0.405466	0.818797	1.89723
LOC387763	3.24114	3.01388	2.44717	2.51878	0.90054	-0.0179489
LINCR	0.559079	0.582863	1.52056	0.796107	1.24525	0.341194
KRTAP2-1	0.15584	-0.387467	-0.165545	0.333918	0.603688	1.69762
KRT80	-0.0774844	0.191138	0.808447	0.591028	1.11898	1.32594
KLF4	1.63396	1.14946	1.27687	0.866445	0.548719	0.842957
KCNJ2	1.28772	1.30302	-0.0320334	0.177943	-0.50244	-0.134635
INDO	0.0922445	0.434301	1.25566	1.30789	0.615268	0.363706
ICAM4	1.8736	0.407406	0.909663	0.123206	0.00702542	-0.0597467
ICAM1	0.939294	1.09261	1.46465	1.10962	0.468867	0.306778
HSPA6	0.46043	0.7722	0.733422	1.68737	0.110752	0.384384
HMOX1	1.20645	0.703118	0.484681	1.86028	0.301354	0.847865
GEM	1.63945	1.06151	1.0752	0.623842	0.534348	0.232529
FOSB	4.43436	2.70584	1.66374	0.786993	0.520491	0.25211
DUSP5	1.75327	1.30124	1.63762	1.03886	1.05639	0.375996
DUOXA2	0.0907335	0.188983	1.39324	0.441554	1.03787	0.152562
DRAM1	0.550701	0.435138	1.53395	0.898295	0.724731	0.382945
CYP3A5	0.275235	0.571678	1.64648	0.494111	0.838559	-0.00800482
CD83	2.00051	1.64505	1.24687	0.476938	0.150766	-0.0509691
BPGM	0.67388	0.48508	1.84128	1.05777	1.1484	0.650223
BIRC3	1.54781	1.39604	1.54553	1.28338	0.838268	0.589048
ATF3	3.45043	2.62522	2.22003	1.90835	1.73005	1.23768
ARL5B	1.49303	1.22267	1.01972	1.26045	0.394257	0.619951
ARL14	0.719571	-0.0617271	1.5326	0.900352	0.544411	-0.359079
ADRB2	1.33533	0.819922	0.858365	0.506489	0.617431	0.470232
ADAMTS9	0.365295	0.517037	1.40404	1.26054	0.898854	1.60267
RCAN1	1.34237	1.75056	2.01624	1.52048	1.22012	0.626623
PLAUR	1.09598	0.648554	1.5811	0.757341	0.844001	0.659339
PDE4B	0.843023	0.425714	1.3074	0.122664	0.117941	0.0118226
NR4A2	1.40769	1.20154	0.510358	0.232187	0.224348	0.116003
NR4A1	1.72761	0.32461	0.00123311	0.0106002	0.020654	0.0828173
HBEGF	1.256	0.301744	1.35508	0.464997	0.148987	0.365485
CDH2	-0.0955973	-0.128718	-0.456334	0.0886624	0.90173	1.49607
ABL2	1.32931	0.540202	0.627684	0.476426	0.655851	0.558222

## Sheet: Table D
Table D. Differential expression of genes related to cell cycle in differentiated and basal airway epithelial cells collected from normal and asthmatic donor lungs after mechanical injury
logFC differential expession
	Normal AEC						Asthmatic AEC
	dAEC			Basal AEC			dAEC			Basal AEC
	2	8	24	2	8	24	2	8	24	2	8	24
MAP3K8	2.67581	1.6433	0.875793	2.34062	1.29288	0.969418	1.92115	0.974967	0.236193	0.871421	0.0616729	-0.348563
PIM1	1.01743	1.08326	0.583316	0.21858	0.705146	0.284373	0.545332	0.72168	0.226062	0.644952	0.336066	-0.0157121
G0S2	0.531518	1.05497	0.0266574	-0.247415	0.0199128	-0.478327	0.202643	0.380457	0.035261	0.0724121	0.969092	1.03171
PIM3	1.25811	0.941012	0.398771	0.447639	0.572243	0.0267628	0.461402	1.07101	0.413699	0.268469	0.246141	0.235864
WTAP	0.626881	0.754981	0.420644	0.406699	0.392896	0.246001	0.520312	0.403897	0.255062	0.14938	0.223556	0.155604
LATS2	0.277189	0.612123	-0.0268366	-0.0728918	0.261035	0.32972	-0.0427057	0.579058	0.293994	0.358203	0.712593	0.554255
CDC5L	-0.174493	0.568928	0.186691	-0.19767	0.164933	0.475611	0.0920703	0.0899264	0.280239	0.145656	0.324899	0.269815
C12orf11	0.105488	0.523464	0.319037	0.0321831	0.383752	0.182242	0.145731	0.146478	0.193899	0.163697	0.310741	0.346551
ESCO1	-0.0603508	0.515681	0.131621	-0.0751635	0.181686	0.190211	0.103947	0.143324	0.092644	-0.0288948	0.255507	-0.0640577
ANXA11	0.394746	0.509745	0.322909	0.334078	0.174162	0.257617	0.48399	0.767352	0.664042	0.556782	0.337055	0.405105
KLHL21	0.429579	0.502075	0.536102	0.243368	0.462457	0.476006	0.13903	0.295667	0.467942	0.340877	0.533205	-0.323543
CSNK1A1	-0.0297022	0.494836	0.243228	-0.0156126	0.379652	0.357849	0.261298	0.48009	0.346599	0.213541	0.287159	0.299098
NIPBL	0.139957	0.488312	0.360879	0.253693	0.277931	0.288261	0.115304	0.146423	0.154884	0.0952486	0.183821	0.0684161
AVPI1	0.450264	0.480398	0.288902	0.163607	0.145698	-0.0538551	0.330452	0.602677	0.202088	0.257727	0.329773	-0.232508
UBE2I	0.384462	0.472085	0.39009	0.228163	0.23451	0.215283	0.235039	0.238594	0.431064	0.144894	-0.093645	0.140447
CDKN1B	0.0671373	0.466359	0.404517	0.178571	0.281153	0.39796	0.300928	0.282004	0.464248	0.184303	0.374611	0.227343
DUSP1	0.468524	0.45311	0.18589	0.581429	0.125425	-0.0144253	0.129458	0.364371	0.150265	0.576889	-0.162722	-0.215916
NEDD9	0.594637	0.44704	0.590481	0.442209	0.666823	0.575541	0.90487	0.384688	0.42982	1.21048	0.73218	0.467794
RGS2	0.724722	0.441393	0.536914	-0.138398	0.352983	0.643464	0.677349	0.38379	0.159632	0.314309	0.525505	0.330579
PPM1D	-0.117446	0.430817	0.477837	0.100816	0.462646	0.369631	0.385815	0.328164	0.505594	0.209602	0.296593	0.317637
MAPK6	0.133227	0.401953	-0.0933359	-0.028849	0.195277	-0.00067211	-0.0132011	0.15904	0.0400902	-0.00327909	-0.0602483	-0.149456
MCTS1	-0.216942	0.398069	0.138408	-0.0909288	0.100432	0.273895	0.229195	0.106096	0.149099	0.14497	0.385019	0.386883
ING1	0.406869	0.376796	0.193003	0.194343	0.330509	0.25658	0.253637	0.18846	0.227452	0.233193	0.0827273	0.0393569
ARPP19	0.0296835	0.371764	0.3131	0.0869043	0.164602	0.477037	0.210258	0.196787	0.320142	0.11422	0.248672	0.118448
SPDYA	0.632009	0.356677	0.236311	0.316179	0.462721	0.452817	0.679195	0.418015	0.116464	0.481763	0.364	0.0567102
RASSF1	-0.0422555	0.347035	0.76573	-0.0533653	0.309348	0.715765	0.271366	0.28267	0.532586	0.0108319	0.250792	0.428089
WAPAL	-0.151796	0.333396	-0.00639292	0.0547833	0.305416	0.0680099
PRC1	-0.143651	0.328	0.0300209	-0.0734256	-0.278668	-0.165334	-0.114696	0.137023	0.208951	0.00572566	-0.157404	0.723864
PTP4A1	-0.0623974	0.31331	0.41455	0.106067	0.0755447	0.302071	0.373854	0.289805	0.298752	-0.00485393	0.372689	0.034642
CHTF8	0.0414388	0.309784	0.304255	0.224958	0.254692	0.172236	-0.0133518	-0.139021	0.143896	0.0923855	0.00170519	0.0705061
RAD50	0.24514	0.288715	0.444127	0.35101	-0.0384441	0.287923	-0.191173	0.0115488	0.0792374	-0.0267404	-0.293732	-0.143302
RALA	0.134406	0.2835	0.384159	0.0493183	0.23696	0.23068	0.0290475	0.330109	0.1029	-0.134448	0.210793	0.00531401
RIF1	0.172801	0.280723	0.193775	0.127785	0.25886	0.322621	0.145826	0.106199	0.207544	0.161687	0.356273	0.0317796
SMARCB1	0.11382	0.278932	0.10172	-0.0531962	0.0511322	-3.84905e-05	0.0888807	0.124997	0.188195	0.0706631	-0.101571	0.126002
CROCC	0.016889	0.274949	-0.0138982	-0.0504098	-0.154942	0.0539259	-0.0358385	0.0639776	-0.0566343	0.144173	-0.137689	-0.129384
SIK1	0.293087	0.272657	0.203208	0.271401	0.365297	0.415916	0.00387184	0.124355	0.124475	0.554667	0.145652	-0.265824
TLK1	-0.222209	0.266949	0.0710634	-0.170942	0.00252511	0.215552	0.0258376	-0.0383896	0.175159	-0.141892	0.182712	-0.0580024
ARL8B	-0.0749885	0.262098	0.12687	0.0277527	0.23689	0.299372	0.0905252	0.103523	0.0493201	0.150196	0.161738	-0.199432
MAPK1	0.175239	0.252819	0.080011	0.168142	0.120429	0.119661	0.119988	0.141228	0.0043507	0.0982194	0.17057	0.203266
BCCIP	-0.0134717	0.250537	0.268526	0.0896452	0.144264	0.0183159	-0.0325936	-0.212498	0.152639	0.0229636	0.133908	0.330911
ERBB2IP	0.295758	0.245096	0.311594	0.213227	0.261455	0.386951	0.275426	-0.011786	0.0874621	0.142168	0.22149	0.0907752
KLK10	-0.0163374	0.242998	0.0936311	0.13146	0.0490752	-0.074122	0.0976	-0.0483999	-0.0512326	0.131342	0.280175	0.164749
BANP	0.18323	0.234414	0.118898	0.212687	0.0720548	0.255698	0.0487143	0.559919	0.220065	0.21268	0.250754	0.521724
PIK3C3	-0.37837	0.233685	0.187506	-0.0366252	-0.0681427	0.0545482	0.138156	-0.156764	-0.107981	0.100918	0.225244	0.100059
INO80	0.143838	0.232222	-0.00649307	0.258684	0.348872	0.212315	0.0139045	0.253049	0.185939	0.170035	0.167734	0.105638
GNAI3	0.0100114	0.230869	0.335585	-0.172186	0.137773	0.270398	-0.113949	0.00758752	0.0793177	0.0130077	0.0669024	0.22386
TXNL4B	-0.0295253	0.228914	0.233771	-0.208806	0.16496	0.038895	-0.177089	0.0459334	0.0494321	0.102606	-0.000349285	0.0161662
SIAH1	0.238819	0.224477	0.24975	0.136645	0.0850374	0.0460189	-0.0265107	0.172789	0.200099	0.217403	-0.0851882	0.0441374
BRD7	0.0389779	0.224177	0.122928	0.0612925	-0.0282402	0.116986	0.100182	-0.0819681	0.0963264	0.00260257	0.0472911	-0.035327
SPAG5	0.0203054	0.220475	-0.037227	-0.057403	0.0228298	0.0277811	-0.0478295	-0.0592663	0.24274	0.138113	-0.105931	0.226078
SUPT5H	0.145051	0.216908	0.122653	0.0410786	0.252985	0.225058	-0.0840222	0.167704	0.2621	0.157067	0.0531415	-0.0240557
USP9X	0.112738	0.21513	-0.0128263	0.0606042	-0.140474	-0.00948277	0.0562972	-0.0313237	-0.14107	0.156629	-0.0526193	0.223834
PPP2R2D	0.0967781	0.213263	0.152541	0.0191795	0.238985	-0.00244522	0.0534737	-0.0614552	0.106126	0.028048	0.0275054	0.0669981
TAF1L	-0.0491708	0.20901	0.0569218	0.0379893	-0.00728078	-0.181693	-0.226812	-0.219018	0.0704348	-0.110821	-0.166957	-0.139902
SETD8	0.107029	0.205154	0.0588916	-0.0822191	0.0484859	0.136321	-0.00595728	0.277907	0.137616	-0.0913917	0.161199	-0.0411439
CKS2	0.410218	0.198506	0.32104	0.0237559	0.177125	0.13531	0.525002	0.135942	0.00779483	0.264904	0.188522	0.662975
CDKN2A	0.313376	0.195679	0.490217	0.129376	0.125606	0.284277	0.229011	0.207718	0.285104	0.0815058	0.347371	0.195601
PRCC	0.157892	0.195561	0.225547	-0.0377627	0.255986	0.0461022	0.0306435	0.447471	0.207148	-0.0179056	0.153624	-0.112433
PAPD5	-0.034786	0.193336	0.182064	-0.0915473	-0.238214	-0.0458662	-0.0960357	0.548057	0.436898	0.104369	0.467192	0.561391
CHEK2	-0.0495669	0.189093	-0.0330321	0.0279926	-0.211703	-0.109792	0.054817	-0.488809	0.00706243	0.13142	-0.0405727	0.00555228
CD2AP	-0.00842453	0.187739	0.137505	0.177767	0.267225	0.205345	-0.180499	-0.0467087	0.0189109	-0.107897	-0.0953325	0.11365
TLK2	0.0928461	0.186621	0.207209	0.0766496	0.178224	0.0805049	-0.153685	0.0825932	-0.102671	-0.00313316	-0.146758	-0.0396214
PPP1CB	-0.0115937	0.184813	-0.0117522	0.0550791	-0.0490018	0.148827	0.181726	-0.179535	0.0930239	0.336479	0.233165	0.151914
CCAR1	0.0383315	0.183305	0.0255986	-0.0449811	0.139377	0.0637052	0.388446	0.375426	0.461118	0.0575509	0.415561	0.244418
MLL5	0.58822	0.180621	0.251967	0.429523	0.0503635	0.0679174	0.18178	0.277598	0.181436	0.175575	0.0534904	0.31176
CDC14A	0.124309	0.180395	0.238848	0.164121	0.0206902	0.0596614	0.0548107	-0.230354	0.128672	0.0351234	0.0748962	-0.0135515
APPL1	0.135026	0.174386	0.204951	-0.0219013	-0.0544605	-0.032537	0.420055	-0.00772103	0.372009	0.155215	0.343064	0.115136
LLGL2	0.191003	0.173358	0.240364	0.0778625	0.28738	0.210101	0.178509	0.402005	0.550881	0.115339	0.121742	0.225927
E2F6	0.11575	0.170888	0.0602742	0.00767959	0.0561681	0.241972	0.0228452	-0.0572358	0.115235	-0.0962905	0.0844026	0.0754567
KLHL9	-0.15482	0.165325	0.118524	-0.229925	0.0655335	-0.0453657	-0.0208904	0.0107519	0.210341	0.0245068	-0.105488	0.149385
KATNA1	-0.088483	0.165076	0.0816682	-0.00292487	-0.0896064	0.0339391	0.0279687	-0.17936	0.0379748	-0.0407461	-0.130237	0.107502
LIG4	0.0793728	0.163599	0.037502	0.109904	0.193347	0.21084	0.303277	0.334494	0.600462	0.202842	0.478557	0.322104
SGSM3	0.014025	0.162169	0.0773585	0.0301974	0.22395	-0.0310976	-0.0477731	0.157973	0.00722482	0.158378	-0.0394985	-0.17911
E2F4	-0.0709566	0.160334	0.0223512	-0.0870303	0.0170223	0.0731543	0.0582241	0.225197	0.260704	0.00683241	0.201195	0.121494
SENP5	0.120071	0.157492	-0.0884501	0.125751	0.180326	0.0508653	0.0861788	-0.108029	-0.017008	0.068487	0.193342	-0.0261281
POGZ	0.0492697	0.155889	0.064437	0.00108487	0.163402	-0.0333936	0.284437	0.235265	0.230285	0.0190913	0.0936241	0.255823
STK11	0.159377	0.150763	0.220396	0.0995206	0.238592	0.19982	0.188027	0.279348	0.0178521	0.0878708	0.0684124	0.0915097
USP22	0.247601	0.148794	0.189522	0.12837	0.278486	0.324534	0.0806023	-0.309451	0.00372885	0.16213	0.0750566	0.0288328
GAK	-0.0258539	0.148659	0.0774173	0.163468	0.162931	0.0872218	0.0103935	-0.164082	0.105395	0.105367	0.0562091	-0.023705
DCLRE1A	-0.0503874	0.144306	0.280537	-0.0965195	-0.0078979	0.0458287	-0.00470705	0.0280213	0.235325	0.000301238	-0.131224	-0.0275905
KIAA0174	0.0282876	0.14165	0.0721525	0.168267	0.257764	0.128956	0.0638383	0.128384	0.12113	0.0498528	0.065926	-0.102168
CDKN1A	0.0308114	0.140941	0.330908	0.1094	0.132164	0.0369932	0.00160742	0.0483596	0.346117	-0.0417825	-0.26053	0.306667
PARD3	0.046105	0.139481	-0.0171704	-0.0912346	0.0849194	0.101567	0.0532141	0.157574	-0.0573436	0.216418	0.139232	-0.0249367
CHMP1B	0.207385	0.139042	-0.0897585	0.0889742	0.208476	-0.196275	0.0627407	0.0912554	-0.132938	0.198791	0.0938999	-0.156422
HELLS	0.0894452	0.13807	0.227454	0.110364	0.0858602	-0.00847955	0.062509	0.0152392	-0.0226881	0.14318	-0.0757346	0.506278
ASPM	0.0109991	0.13695	0.125197	-0.113992	-0.292802	0.00653945	-0.0395035	-0.0609634	-0.175234	0.0393641	-0.0873074	0.650795
RUVBL1	-0.0517144	0.135186	0.164635	0.0784816	0.1136	0.263155	0.0881768	-0.18172	0.0370842	0.14526	-0.0546601	0.504468
GNAI1	0.087837	0.132868	0.0872856	-0.0744057	-0.0203704	0.196355	0.0919231	-0.0579196	-0.0274665	0.121006	0.346666	0.105169
H2AFX	0.20227	0.132251	0.167807	-0.12959	0.0562397	0.015496	0.0966246	0.0411011	0.102384	-0.0100993	-0.127815	0.0439913
TACC1	-0.0900999	0.130555	0.0535286	0.0718562	-0.0557744	0.202488	-0.171281	-0.176219	-0.0523918	-0.0753627	0.105896	0.0414841
VPS4A	-0.011141	0.126439	0.150744	-0.167879	0.0632336	0.0238099	0.113844	0.323202	0.301714	0.129349	0.13799	0.134393
DDX12	0.0181541	0.126417	0.303444	0.19961	0.126579	0.220257	0.0300349	0.159967	0.119289	0.0772852	0.0248285	0.320409
MAPK4	0.152049	0.125879	-0.0028425	-0.0178399	-0.103643	0.0843102	0.0154806	0.0146808	-0.0291168	-0.0974441	0.0612521	-0.0915329
CCNT1	-0.0085119	0.123985	-0.2657	-0.0620033	-0.0676773	-0.174942	0.0737171	0.126476	0.0941979	0.323157	0.108619	0.245754
USP8	-0.132959	0.12308	0.372156	0.00823338	0.0938789	0.345771	0.214299	-0.127582	0.318078	0.110952	0.415707	0.106807
ARL8A	-0.0283302	0.121673	0.0034779	-0.111627	-0.0123073	-0.0282327	-0.041462	-0.0116796	0.0880522	-0.0519548	-0.0364225	0.0961404
MAPRE2	-0.00041999	0.11694	0.0664043	0.0960302	0.0254073	0.276543	0.0453318	0.333319	0.0386518	-0.075671	0.05495	0.310268
CHMP1A	0.0825272	0.110646	0.173494	0.0641232	0.200594	0.197133	0.0658176	0.243587	0.0181513	0.0662461	0.149254	-0.155065
PDS5B	0.0850062	0.109869	0.315339	0.105721	0.0815679	0.0987288	-0.014213	-0.1438	0.0513417	0.191361	0.0208657	0.0266434
HMGA2	0.17577	0.108251	0.0396029	-0.069096	0.174584	-0.0321472	0.0496427	-0.0900199	0.0985822	0.032743	0.176424	0.42964
THAP1	0.0587126	0.10536	0.187932	-0.0433003	0.188039	0.247216	0.36502	0.149868	0.279381	0.216467	0.390029	0.338322
ARL2	0.0151017	0.104838	0.0099765	-0.0215554	-0.0630692	-0.175043	0.17666	0.0213217	-0.0437102	-0.157188	-0.11567	-0.186129
SYCP1	-0.0152613	0.102306	-0.075873	-0.0431335	-0.0474803	0.0936082	-0.0629414	-0.0442512	-0.00353804	0.0563014	0.00475236	0.0632183
SPIN2B	-0.0148763	0.100721	0.316799	0.107063	-0.0390743	-0.0594085	0.0426201	-0.251236	0.0897192	0.00912803	0.0178423	0.0876044
FBXW11	0.275408	0.0992355	0.22898	0.173253	0.193087	0.0497121	0.0292747	0.0770747	0.104998	0.0485237	0.0309127	0.0747256
USP16	0.129738	0.0991722	0.166753	0.157964	0.171551	0.231297	0.0386885	0.167319	-0.00242356	0.0784094	0.123653	0.148951
PRR5	-0.0390587	0.0971359	0.216308	-0.0821951	0.161829	0.4315	0.0243224	-0.118146	0.132689	0.0701672	0.165915	0.0705117
CGRRF1	-0.086072	0.0969672	0.246411	-0.0716563	0.131012	0.2239	0.11025	0.0714477	-0.0684971	-0.151597	0.0547542	-0.0100486
MCM2	0.0480902	0.0958118	0.144145	0.151527	-0.0119253	0.199635	-0.0883739	-0.026462	0.356902	0.104005	-0.274959	0.332688
FANCD2	0.0417	0.0933438	0.044081	0.126475	0.052206	0.00431595	0.0241716	-0.0656287	0.20171	0.0931718	-0.0400282	0.498036
HJURP	0.107998	0.0931119	0.0984644	-0.248152	-0.262207	-0.014855	-0.0107344	0.0138577	0.0588544	-0.0252983	0.11723	0.498395
ACTR8	-0.142238	0.0925533	0.0296667	-0.0964981	0.0904945	0.183459	0.0278773	0.000874778	0.0580926	-0.219515	-0.000650273	0.0788391
TBRG1	0.0237918	0.0924244	0.0650382	-0.0702537	-0.0152741	0.0711789	-0.012039	-0.167442	0.124789	0.00831855	0.0166484	0.18039
PHF8	0.173	0.0906658	0.0154155	0.099714	0.0727153	0.0897229	0.0796098	-0.0272178	0.0699888	0.0881935	0.04409	0.052059
CUL4B	0.00658085	0.0902917	-0.0573553	0.307977	0.0884956	-0.0630409	-0.0538908	-0.385212	0.0365968	0.030417	-0.113757	-0.0341168
RBM38	0.30243	0.0857486	0.0376574	-0.0185341	0.0575505	0.21789	-0.012264	-0.0558504	0.216449	0.00471793	0.172924	-0.0294687
CDC34	0.0772202	0.0843928	0.371022	-0.0482195	0.239954	0.29751	0.22429	0.292222	0.269526	0.055361	0.0743308	0.0441565
RNF8	-0.196702	0.0840561	0.184794	0.0964402	0.167452	0.186807	-0.203482	-0.106533	0.0873303	-0.189076	-0.0113348	0.131361
FANCI	0.0447099	0.0826172	0.0250721	0.0912814	-0.263507	-0.0158558	0.0757137	-0.378599	0.316971	0.00403557	-0.0246367	0.618844
NEK6	-0.139931	0.0815394	-0.119554	-0.139497	-0.264471	-0.0336339	-0.101279	0.146202	-0.199779	-0.269937	0.31822	-0.0218435
RCBTB1	-0.130073	0.0813123	0.102739	-0.22016	-0.0487157	0.189033	-0.11653	-0.12796	0.0416523	-0.00731211	-0.133582	-0.0730681
CEP55	-0.117834	0.0796917	-0.0928737	-0.273589	-0.428291	-0.586153	-0.247761	0.0431083	0.109631	0.0868759	-0.233094	0.825108
PARD6G	-0.0912139	0.0795608	-0.318243	-0.0889543	0.0244824	-0.0316016	0.0731219	-0.772955	0.131677	0.051299	-0.0685336	-0.00196692
JUB	-0.000228842	0.0794604	0.149446	0.110685	-0.0189766	0.234382	0.0119915	0.12952	0.0701262	-0.135679	0.377447	0.117339
SMC4	0.085975	0.0786238	0.299507	0.260503	-0.0172372	-0.0995181	0.130051	-0.0987733	0.45841	0.149916	0.201721	0.485463
RBBP4	-0.0973436	0.0747972	0.145634	0.0385893	0.070416	0.230604	0.202092	-0.271313	0.273737	-0.101625	0.266229	0.0639447
UPF1	0.0541996	0.0744451	0.161613	0.0750429	0.242526	0.240316	-0.0395277	0.233046	0.283224	0.00388749	-0.0583426	-0.043657
TXNL4A	0.0617229	0.074134	0.0587473	-0.0609926	-0.189896	0.00334573	0.073473	0.00864335	-0.000520748	0.0978503	0.0559094	0.0164761
JMJD5	-0.135616	0.073718	0.0543078	-0.131358	0.142725	-0.03921	-0.0772602	0.126673	0.00344326	0.0688147	0.208502	-0.0384902
CDC73	-0.0305518	0.0731319	0.0453279	-0.0813478	-0.0177461	-0.0887809	-0.0424421	-0.0553624	0.1491	0.013463	-0.0148709	0.229743
CUZD1	-0.0529153	0.072491	0.121803	0.108217	-0.0452394	0.238376	0.00314646	-0.0106438	-0.0598233	-0.0296924	0.073707	-0.0181836
DMC1	-0.190341	0.0721839	-0.153254	-0.177694	-0.0781658	0.00251048	0.414314	0.276269	0.351513	0.259978	0.298184	0.466558
NEK3	-0.0375726	0.0693283	0.00962212	0.00672238	0.000443405	0.010892	-0.109755	-0.080706	-0.115973	-0.169711	-0.0674438	-0.256112
PARD6B	0.26376	0.069064	0.116132	0.0136273	-0.124042	0.135617	0.122523	0.133306	0.0945379	0.236435	-0.031285	0.237448
NCAPG2	0.113954	0.0678052	0.244871	0.12591	0.076816	-0.268489	-0.0115649	0.0920079	-0.0713253	-0.0925268	-0.143097	0.253416
UBE2C	0.152691	0.0676272	-0.0270612	0.0166292	0.0447552	0.0667598	0.150161	-0.050854	0.148176	0.0554178	0.192983	0.977863
IKZF1	-0.092194	0.0675533	-0.0801982	0.0442292	0.0646475	-0.0120759	-0.0824116	0.0712506	-0.11859	0.0198646	0.0604975	-0.143074
NAE1	-0.00466975	0.0673167	0.419096	-0.102809	0.160281	0.269323	-0.00396141	-0.313294	0.213901	0.140351	0.177352	0.421292
CREBL2	0.0728089	0.0642532	0.0761573	0.0345119	-0.0362792	-0.101374	0.118938	-0.0421605	0.170244	0.0533707	-0.0209613	0.270145
FOXM1	0.0167246	0.0634499	0.0634196	-0.0706969	0.034004	0.00868505	0.00117294	0.0817784	0.0591994	0.0643274	0.0489812	0.263777
GSG2	-0.0200203	0.0630603	0.0218959	-0.049769	0.0684212	-0.0151462	0.0202687	0.0613847	0.0335139	0.0773074	0.0626529	0.100637
DDX11	-0.0287159	0.061437	0.113627	0.0236576	0.0591122	0.11437	0.0600787	-0.05836	0.0864257	0.180135	0.0470146	0.0667135
E4F1	-0.273293	0.0608536	0.171151	-0.0681844	-0.0986864	0.242078	0.0473169	-0.0242442	0.12781	-0.202653	0.00561894	0.0024823
CDCA2	-0.0379741	0.0596584	0.0314442	-0.157117	-0.161412	-0.123123	0.12878	-0.0398653	-0.0438634	0.0445482	-0.115941	0.241701
VPS4B	-0.00330475	0.0571483	-0.0785874	0.0242124	0.0566981	0.0724596	-0.141088	-0.18503	-0.0524232	0.0799689	0.000648247	-0.168466
NOLC1	-0.0453478	0.0563511	0.119964	-0.0341897	0.0246286	0.240082	-0.177456	-0.0777214	-0.0903846	0.265248	0.128675	0.233597
GADD45GIP1	-0.0790899	0.0553553	-0.0151563	-0.278964	0.121808	-0.217196	0.203007	0.0936794	0.0784695	0.0560588	0.31552	0.435851
PDS5A	-0.0147146	0.051926	0.20679	0.00968412	0.0508492	0.147188	-0.0754357	0.0535893	0.0566522	-0.000300089	-0.158515	-0.075354
CDKL1	0.0410061	0.0507852	-0.0537877	0.129397	-0.00213043	-0.0459921	-0.158425	-0.00947442	0.151191	0.058403	0.0903198	-0.0243505
BIN3	0.115669	0.0507446	-0.00365501	0.215777	0.0833083	0.139758	0.118093	0.166038	-0.217815	-0.0104241	0.107902	-0.197699
TMPRSS11A	0.0113208	0.0465241	0.0527924	0.00651891	0.0477408	-0.105682	0.022401	0.0151886	0.0338989	-0.0622191	-0.015689	-0.0227642
USP44	0.177092	0.0462066	-0.00968824	0.125451	-0.06777	-0.140893	0.230322	-0.10131	0.00968182	-0.0485789	0.0951633	-0.00428368
NUSAP1	0.253391	0.0461616	0.116547	-0.0389304	-0.0715059	-0.358973	0.104032	-0.0829959	0.0402943	0.107174	-0.147595	0.786527
KRT18	0.0310024	0.0460518	0.0929798	0.00377104	-0.0570233	0.0432192	0.0973474	0.0914161	-0.11955	-0.309212	0.154866	0.11381
CCNDBP1	-0.0272298	0.0448295	-0.096154	0.133095	0.00583774	-0.64922	-0.0750413	-0.288849	-0.0465794	-0.0436108	-0.049686	-0.0285736
DYNC1LI1	-0.0982521	0.0444859	0.0647455	-0.160419	-0.0438931	-0.00793659	0.0662335	0.0776019	0.357368	0.091537	0.214642	0.328713
LZTS2	0.0578095	0.0442954	0.0861062	-0.026903	0.0773876	0.10018	0.222032	0.0838598	0.154609	0.00615238	0.0825906	-0.129186
TAF1	-0.0564277	0.0433864	0.169321	0.0476034	0.167931	0.117534	0.0906026	0.126095	0.149136	0.0905706	0.0993025	0.281089
CYLD	0.184274	0.0409317	-0.208608	0.0740741	0.0351687	-0.303273	0.0153612	0.334629	-0.102346	0.108893	0.021307	0.28595
DBF4B	-0.0499446	0.0389548	-0.167945	-0.0831177	-0.0658225	-0.0276462
CHAF1B	-0.0154894	0.0374341	-0.162295	0.130178	-0.000259399	-0.198037	-0.191893	-0.235334	0.123985	0.225489	-0.158979	0.361329
DMTF1	-0.198689	0.0349304	0.225687	0.11682	0.135277	0.267713	-0.0567643	-0.112571	0.106434	0.0766533	0.00103518	0.184563
ANXA1	0.0448572	0.0346417	0.151531	0.0240569	0.0331132	0.294509	-0.0402239	-0.111095	-0.127994	0.113743	0.0592855	0.0858554
VASH1	-0.0270396	0.0345811	0.00807252	0.0392923	0.0115082	0.073959	0.0111653	-0.131054	0.0186906	-0.0312282	-0.0599603	-0.0243608
LIN54	-0.0164296	0.0343396	0.185309	-0.0190728	-0.0542806	0.289069	0.0797468	-0.0346563	0.0354162	0.113662	0.0606541	0.161387
MAPK7	0.0377784	0.0343298	0.0288554	-0.121423	0.24068	0.123211	0.0782421	-0.0888092	0.0763006	0.165689	0.0671002	0.130695
ZMYND11	0.191035	0.0339911	0.155406	-0.0070413	0.229516	0.318632	0.0824543	0.251332	0.260911	0.0630437	0.19218	0.162364
KIF13A	0.00612774	0.0325309	0.0271092	-0.0131802	-0.104325	0.163643	-0.0643427	-0.0851298	-0.0492512	0.0194647	-0.0476061	-0.0772969
NEK1	-0.0803516	0.032334	-0.0162094	0.143209	-0.0971476	-0.0496342	-0.0321625	-0.267709	-0.0557133	0.097744	0.0401432	-0.056761
RASSF2	0.0884367	0.0298841	0.143296	0.0715359	0.163416	0.0250858	0.119729	0.104718	-0.0111023	0.128395	0.211143	0.081185
PSRC1	0.0571794	0.0294717	0.0265564	-0.0473197	0.0177577	0.1106	0.0612396	-0.184213	0.0641227	0.0833512	0.0577613	0.158815
BRCA1	0.0829562	0.0292939	0.332238	0.147492	0.219664	0.0625952	0.165638	-0.093542	0.18769	0.111854	-0.0198158	0.403208
DDIT3	0.605578	0.0291469	0.572303	0.46735	0.397161	0.273892	0.477956	0.0649663	0.525005	0.575154	-0.0292343	0.350559
OIP5	-0.0402011	0.0267961	0.216728	0.00361382	-0.26281	0.0407405	0.00750002	-0.178731	-0.0135399	0.044016	0.0343627	0.712173
KIFC1	0.0588997	0.0262855	0.00506865	-0.0942071	-0.0817699	-0.20389	0.0720591	-0.0325505	0.195362	0.364308	-0.124605	0.609568
E2F7	-0.174704	0.0245238	0.0137928	0.0382619	-0.0126861	-0.106407	-0.191382	0.05929	-0.157736	0.0485233	0.142607	0.882492
PDCD2L	-0.118053	0.0220378	0.186665	-0.241313	-0.207499	0.0996402	-0.277315	0.102564	0.319149	-0.106542	0.158464	0.352961
CCNT2	0.0573971	0.0215715	0.221508	0.0729445	0.312029	0.221991	-0.00109318	-0.0885593	-0.0138525	0.0391812	0.0831367	0.0869304
KIF11	0.050086	0.0206119	0.0295237	0.222841	0.112022	0.0743808	-0.00574883	-0.252074	-0.100842	0.0796519	-0.00573941	0.358857
EVI5	-0.139723	0.0189852	-0.0795477	-0.149787	-0.0257242	-0.0445607	0.215986	0.0692968	0.176432	0.166762	0.356896	0.108742
ING4	0.279177	0.0170831	-0.00687797	0.0678679	0.0755247	0.0714298	0.0208689	-0.288436	0.399516	-0.0180367	0.0647267	0.31164
CDKN1C	0.0465133	0.0169673	0.497318	0.182424	0.00383331	-0.357632	-0.145517	0.312647	0.27126	0.34951	0.100545	-0.226919
TXNIP	-0.199293	0.0167425	-0.0953401	0.103964	-0.00427248	-0.199131	-0.490829	-0.147899	-0.282974	-0.0786261	-0.0388117	1.1111
EP300	0.176932	0.0150388	-0.179491	0.0963803	0.0166593	-0.0648559	-0.109632	0.50544	0.0700962	0.28647	0.313713	0.393505
ERH	0.00303851	0.0123872	0.0667557	0.132298	0.0722216	0.158265	0.0192519	0.177321	0.0343069	-0.119703	-0.0467408	0.522583
RASSF4	0.223049	0.00958319	-0.158102	-0.0218545	-0.0449065	-0.0246175	0.143372	-0.191473	-0.031305	0.00215085	-0.0686989	-0.00573688
NCAPG	0.10137	0.00941447	0.0459791	-0.219553	-0.193324	-0.119534	0.150301	-0.0427434	-0.0116734	-0.0264801	-0.0576481	1.21479
PYHIN1	0.12669	0.00922529	0.15459	0.106458	0.0479035	0.189063	-0.0346837	-0.0831112	0.0735361	0.0119108	-0.00360843	-0.024548
ATR	-0.0133399	0.00918469	0.159351	0.0363058	-0.0709169	0.171688	0.0160913	0.147867	0.151874	0.047166	0.168588	0.216157
DYNLT1	0.0887354	0.00831135	0.13572	0.0444349	-0.0250343	-0.168129	-0.133959	0.0861489	-0.0287574	-0.0889107	-0.0973968	-0.0538519
CDKN3	0.0427486	0.00541858	0.00794875	-0.27533	0.0146447	-0.378768	0.016207	-0.0055158	-0.0639268	0.0744957	-0.109818	0.496762
NBN	0.00835019	0.00500178	0.165337	-0.025691	0.144586	0.11096	0.0964598	0.152851	0.199789	0.0661399	0.144409	0.304258
TERF2	0.0127349	0.00209801	0.125064	0.135279	0.169458	0.0100368	-0.161809	0.0687751	0.00376805	-0.0466973	0.0455549	-0.175022
SYCP2	-0.0255247	0.00206462	0.0147348	-0.0375335	0.0204243	-0.00700311	0.121283	-0.254113	-0.0677856	0.0338927	0.116272	-0.0562893
UHRF1	0.0095471	0.000406268	0.242027	-0.0341115	-0.0063632	0.155974	-0.0024898	-0.165012	0.183258	0.116738	-0.0564813	0.955521
CCPG1	-0.05216	-0.000129064	-0.153213	0.0459835	-0.0176174	-0.301569	-0.0874839	-0.276976	-0.16473	0.0875255	-0.0673392	-0.282524
FSD1	0.143319	-0.000924464	0.0297755	0.12052	0.0314321	0.0980039	0.0302796	-0.0505359	0.130383	0.0837807	0.000891899	0.0346704
KLHL13	0.00808169	-0.00135317	0.0045964	0.118166	0.0680132	-0.0145945	0.036125	-0.333395	-0.0773633	0.0221822	-0.107329	0.326097
RB1CC1	0.139037	-0.00178568	0.100835	0.202349	0.229195	0.0752406	0.0338923	-0.0759415	-0.11282	0.0757373	0.0381268	-0.349253
VPS24	-0.0568934	-0.00241482	0.0751384	0.0467034	0.0126688	-0.0610441	-0.00434213	-0.197348	0.0440469	0.0426386	0.00550688	0.0166009
DLGAP5	0.105121	-0.00350293	0.0476798	-0.117985	-0.231873	-0.199075	0.0344111	0.082423	0.0749524	-0.046337	-0.13691	0.495173
RAD17	0.0681672	-0.0036479	-0.059018	0.00476222	-0.0141944	-0.0443213	-0.0598541	-0.239787	0.122553	-0.0617013	-0.026228	-0.0433399
SASS6	0.0192797	-0.00441783	0.364458	-0.122259	0.0271516	0.435617	0.0868829	-0.0913311	-0.0199927	0.201456	-0.0960796	0.00984519
APEX2	-0.174429	-0.00466056	-0.0572246	-0.104968	-0.15419	0.0134942	-0.089636	-0.135819	0.0177783	-0.104937	-0.0671448	0.0193463
RAN	0.0221684	-0.0050972	0.0907094	-0.123024	-0.0632457	0.0883147	-0.152832	-0.10955	-0.0424042	-0.233359	-0.174738	0.265795
NEK11	-0.00555087	-0.00909589	0.0201472	-0.0267136	0.0352076	-0.0206187	0.148402	-0.261936	0.0461963	0.109595	0.0523061	0.0204721
NDC80	-0.11473	-0.0101263	-0.0254547	-0.094832	-0.200693	-0.0590302	0.0222719	-0.00367563	-0.132249	0.0318912	-0.00481253	0.377883
ZWINT	0.0510215	-0.010762	0.0480596	0.00311812	0.112255	0.0725744	0.0505524	-0.343299	0.207124	0.140078	-0.026109	0.668601
CCNY	0.05027	-0.0126861	-0.0179487	-0.0372809	0.0251355	-0.0835502	0.0167198	-0.131485	-0.0243783	0.0481745	0.0509902	0.0104609
PARD3B	0.0615339	-0.0174776	0.0513931	0.0120205	0.00235632	-0.0861183	0.125393	-0.0423563	-0.004726	-0.00925182	-0.0644484	-0.0986173
CDK6	-0.0776021	-0.0188266	0.0259583	-0.029001	0.0492725	-0.0418399	-0.106483	0.034761	-0.0402046	-0.0518571	0.31295	0.254275
JAG2	-0.0389141	-0.0192527	-0.134006	-0.128639	-0.0297743	0.251489	-0.158224	-0.439942	-0.298786	-0.0668034	-0.118416	-0.504087
FBXO31	-0.0455502	-0.019936	0.0279575	0.00881776	0.0943185	0.154566	0.0161948	0.0813373	0.0763472	0.0802747	0.181503	-0.15438
CNTROB	-0.0831193	-0.021651	0.0957299	-0.0560493	-0.000673902	0.373193	0.00461179	0.00589615	-0.00818028	-0.0214754	0.00269045	-0.126944
STEAP3	-0.0701995	-0.0218873	-0.032439	0.161546	0.0126417	0.193586	0.0580115	-0.217679	0.0573927	0.0568305	0.0125115	0.0308359
SMC1B	-0.0304458	-0.0222182	-0.0888823	-0.0151091	-0.086082	0.0496504	0.0231984	-0.000988729	-0.0604574	0.0111395	0.0225367	-0.0944813
RCC1	0.0158659	-0.0233611	0.203171	-0.126953	-0.0608962	0.0623537	-0.0605128	-0.0229269	0.116587	-0.0882021	-0.184809	0.253454
USP2	0.291026	-0.0255459	0.108525	0.0185493	0.124705	0.0421559	0.0224457	0.114552	0.0778954	0.0760137	0.02184	0.0605219
CCNG2	0.0876649	-0.0261972	-0.0427798	-0.0213969	0.102564	-0.350157	0.218009	-0.317752	-0.15549	0.054195	0.139771	0.193462
PRNP	-0.036032	-0.0266789	0.00560091	0.0829016	0.124986	0.147316	-0.134707	-0.481976	-0.215761	0.161555	0.0292297	-0.183012
RPS6KB1	0.0335142	-0.0272164	0.0660976	0.162279	0.118697	0.300674	0.102954	0.0629812	-0.0537682	0.0343547	0.121462	-0.0271793
PPP1CA	0.120475	-0.0274956	0.0588139	0.0111563	0.0949913	-0.0263422	0.0710665	0.176454	-0.0360892	0.161464	0.137558	0.153487
CDCA5	0.0625857	-0.0283989	0.428854	-0.0134464	-0.166733	0.0827833	-0.0255256	-0.155844	0.0216579	0.0868379	-0.309289	0.836939
SPDYC	-0.0511503	-0.0288749	0.0941548	-0.0270216	-0.0544642	0.0438936	-0.0143019	0.0074125	0.0893589	-0.00435731	-0.0260886	-0.0134805
GPS1	0.0646871	-0.0289787	0.00787842	0.112952	-0.0345538	0.110848	-0.0892443	-0.162687	-0.028847	-0.0168274	0.151116	0.0658697
GAS2	0.0725759	-0.03084	-0.022699	-0.0215871	-0.0311812	0.0280724	-0.11117	-0.105414	0.12701	0.0106864	0.00531692	0.0848715
MRPL41	0.0525543	-0.0313867	0.07899	-0.122543	-0.0788588	-0.0397189	0.064491	0.0647064	0.0671361	-0.0490143	-0.153068	-0.041453
STRADA	0.146459	-0.0314685	-0.041786	-0.0290793	-0.0758088	-0.0980053	-0.0567185	-0.264673	0.0185009	0.131067	0.00841672	0.0546466
AURKC	0.0527726	-0.0326017	0.00392359	-0.097981	0.0573794	-0.138417	-0.00886256	-0.0634889	0.0975829	0.117464	-0.0220163	0.133072
AHR	0.375253	-0.0345698	-0.00517472	0.166167	-0.0214769	-0.0889236	0.201408	0.0903042	0.182537	0.0830352	-0.0893772	0.142668
KHDRBS1	-0.127629	-0.0350298	0.00737525	-0.0653301	-0.0121366	0.0167074	-0.0945149	-0.117569	-0.0166761	0.0297261	-0.00196405	0.184281
SYCE2	-0.213468	-0.039203	0.132367	0.0202627	-0.0472205	-0.0675033	0.0011664	0.0670612	0.0487459	0.0347169	-0.0075746	0.00844693
TSG101	0.0533652	-0.0409195	0.0201166	0.00225885	0.0273584	-0.127721	-0.117596	-0.08123	0.00352724	-0.0207594	-0.00594801	-0.00672162
DIXDC1	-0.0596068	-0.0411487	0.300061	-0.176588	-0.092122	0.0475463	-0.162432	-0.250344	-0.118837	-0.0713539	-0.193556	0.0951138
CHEK1	0.0270929	-0.0423414	0.0114348	0.0255908	-0.124597	0.0155607	-0.0600325	-0.0913966	0.0907172	0.062071	-0.165733	0.638682
SYCE1	0.0594399	-0.0425989	-0.0290217	0.0624585	0.0256105	-0.0261243	-0.103284	0.0308508	0.0630663	0.0811661	-0.0475218	0.0072631
PDCD6IP	0.0373466	-0.0438411	0.00939986	0.0300334	-0.0809812	-0.0342309	-0.27935	-0.087924	-0.441086	-0.0885313	-0.108877	0.237601
DTYMK	0.0577321	-0.0457537	0.00446137	0.0814181	-0.0475732	-0.0235513	0.0600891	0.0215396	0.0450425	0.0245819	-0.0636687	0.218793
TIMELESS	-0.115668	-0.0458574	0.143862	0.0578247	-0.217411	0.159614	-0.0491004	-0.227577	0.351107	0.0090693	-0.21823	0.295269
HAUS4	0.200267	-0.0464258	-0.166461	0.104	-0.168001	-0.30955	0.0574736	-0.0769434	-0.140785	0.0577221	-0.262045	-0.202353
CENPV	0.103496	-0.0466395	0.470413	-0.0314598	0.0398917	0.242902	0.110699	0.0567185	0.413916	0.0446438	0.0201649	0.49782
MAPK3	0.114417	-0.0479941	-0.230184	0.146775	0.00350139	-0.172674	0.0998456	0.199999	-0.242827	0.11641	-0.0279039	-0.179312
CETN1	0.130258	-0.0484749	-0.0205302	0.311022	-0.206616	0.123519	-0.0669048	-0.0639438	0.042402	0.0761802	0.0241512	-0.0444749
SPAST	-0.112985	-0.0495131	0.209003	-0.0924705	0.167643	0.061946	0.321986	-0.428592	0.38464	0.474803	0.400123	0.300018
SYCP3	-0.088721	-0.0497936	-0.274457	0.0330204	0.0406191	0.159056	0.0644229	-0.0318633	0.0564955	-0.0780582	-0.00730219	0.00728734
ARHGEF2	0.258564	-0.0510188	-0.132453	0.0208022	-0.00950513	0.020519	0.289329	-0.209847	-0.0131553	-0.0650317	0.489831	0.0695994
HAUS8	0.119897	-0.0530799	0.135846	-0.0925745	0.199759	0.148921	0.160129	-0.150561	0.0807467	-0.0489608	-0.00496241	0.26825
ZFYVE26	0.00565907	-0.0533767	0.0974164	0.158283	0.0825769	0.239432	-0.0406759	-0.0243011	0.14232	0.103134	-0.09475	-0.0146462
TUSC2	0.0457581	-0.0552365	0.0218787	-0.109456	-0.0987007	0.0737544	-0.159083	-0.0538108	-0.114742	-0.0284983	0.0945221	0.0430339
DSCC1	0.206198	-0.0572618	-0.100835	0.00753044	-0.254525	-0.177118	0.236795	-0.0175219	0.242818	0.0191727	0.150117	0.445116
PARD6A	-0.0211167	-0.0589431	0.0840535	0.0663676	0.0825737	0.188992	0.12585	-0.113584	0.368673	-0.0387253	-0.00197458	-0.0173091
PIN1	-0.00614452	-0.0610547	-0.0914842	0.00746713	-0.151028	0.00868989	0.0527639	-0.00257202	-0.072577	-0.0986594	-0.0340889	0.0821619
SIAH2	-0.0330282	-0.0616543	0.00856672	-0.151927	0.026359	0.090955	-0.121967	0.0117138	-0.0843629	0.115986	0.141014	-0.19715
MAPRE3	0.147274	-0.0622516	-0.150404	0.0976877	-0.00129472	-0.0514789	-0.0841613	0.0451878	-0.117507	0.156803	-0.0682159	-0.223464
EID1	-0.174997	-0.0626686	0.0325559	-0.145097	-0.218877	-0.199857	-0.123742	-0.146239	-0.168206	0.0102921	-0.120355	-0.055668
ARL3	-0.0415707	-0.0628369	-0.213426	-0.134046	-0.050848	-0.104561	-0.0754268	-0.168485	0.00961957	-0.201217	-0.123355	-0.0383866
CDCA3	0.0140751	-0.0632911	0.00274428	-0.223049	-0.104637	-0.140351	0.0418903	-0.144822	0.0726987	0.132629	-0.0570187	0.348961
AURKA	0.0129537	-0.0649743	0.125585	-0.111322	-0.151994	0.028341	0.00491478	-0.104764	0.188714	-0.1474	-0.00137479	0.261638
HMG20B	-0.0250024	-0.0663123	-0.126319	0.0917789	-0.0930581	-0.0315896	0.0487549	-0.095672	0.102332	-0.224872	-0.0625691	-0.268486
USP37	-0.0493047	-0.067215	-0.0757235	-0.245518	-0.130587	0.132302	-0.152472	-0.141912	-0.203099	-0.0448882	-0.0855264	-0.030303
CDK2AP1	-0.1143	-0.0675845	-0.112921	-0.124875	-0.104836	0.036016	0.178723	-0.0240113	-0.0655514	-0.0849444	0.0900889	-0.00367848
NASP	0.108359	-0.0695658	-0.0431407	0.0413891	-0.131688	-0.0814478	0.123115	-0.136348	-0.0119516	0.0192092	-0.0893495	0.321654
HHEX	-0.0190435	-0.0697776	-0.122421	0.0327056	-0.060837	0.00356474	0.153347	-0.173555	-0.0296338	-0.0440822	-0.0670685	0.0250813
SMC2	-0.126775	-0.0703353	0.152058	0.00419935	0.0316501	0.0242409	-0.0375872	-0.5581	0.030552	0.0740515	0.127137	0.188289
ZC3HC1	-0.105845	-0.0728051	-0.0344699	-0.088018	-0.0722841	-0.0677056	-0.0228058	-0.313627	0.0872674	-0.0653684	-0.0124421	0.12284
STAG3	-0.00366687	-0.0736501	-0.172509	0.0495575	-0.0313217	0.0362231	0.0838621	-0.00124879	0.0251482	0.0213584	-0.0398578	0.136513
PELO	0.0643279	-0.0761485	0.0173514	0.135581	-0.052796	0.028733	0.0323748	-0.120607	-0.0477996	-0.117175	0.100164	0.040051
LRRCC1	0.0365694	-0.0779105	-0.199848	-0.199809	-0.279058	-0.326137	0.0088201	0.129012	0.269505	0.119834	0.0242804	0.443835
ANLN	0.0200572	-0.0780373	-0.0885752	-0.125243	-0.0609413	-0.0224034	0.0705914	-0.169928	0.0511848	0.148643	0.0567341	1.18712
RALB	-0.0261756	-0.0791076	0.0763367	-0.0314259	0.0181666	0.212662	-0.0644358	-0.0110596	-0.0415369	-0.121596	-0.121667	0.065278
HEPACAM	0.0251861	-0.0792439	0.0221816	-0.0863921	0.0248158	-0.0533382	0.00285534	-0.0185765	-0.145692	0.0577044	0.0767667	0.0768756
JTB	-0.0286185	-0.0795672	0.0406905	0.00285639	-0.0848175	0.042536	-0.0971728	0.0794372	-0.0309769	-0.015152	-0.0864851	-0.0904072
RINT1	-0.0198428	-0.0806892	-0.106047	0.027439	0.0418615	0.0545496	-0.266623	-0.10512	-0.118849	-0.177086	-0.18354	0.028784
ANAPC13	-0.116201	-0.0807126	0.0272172	-0.0143788	-0.114549	0.0534945	0.0552616	-0.0283058	0.0111659	-0.0883694	-0.00751848	-0.195306
ANKRD54	-0.0965825	-0.0811085	0.309813	0.114054	0.0639823	0.225464	-0.0264308	-0.0170202	0.166628	-0.0146009	0.0663784	-0.0109825
CCNG1	-0.0652633	-0.0811753	0.0308734	-0.124702	-0.0862943	0.0158948	0.189928	-0.160985	0.0286379	-0.0527651	0.0373933	0.093266
SMPD3	-0.0040411	-0.0833041	-0.00272607	0.0120781	-0.120589	-0.0813442	-0.175245	-0.00675318	0.220611	-0.0601675	0.00480795	0.0462525
CCNK	0.118638	-0.0836208	0.00327318	0.189263	0.100343	-0.0399369	-0.0201464	0.242096	-0.040891	0.0768972	0.137552	0.0318528
RAB11FIP3	-0.00120765	-0.0839672	0.203795	0.105799	0.0680492	0.252023	0.0498275	-0.125524	0.207437	-0.0264163	-0.0675762	-0.202744
AURKB	-0.0370332	-0.0839955	-0.060577	-0.187818	-0.19093	-0.163619	0.0835635	-0.0203088	-0.000740815	0.0888822	0.00934853	0.579534
MPHOSPH8	-0.114123	-0.0842761	0.0252831	-0.166541	-0.233455	0.0306567	-0.149695	-0.151574	-0.192588	-0.213047	-0.140999	-0.153643
APPL2	0.0737786	-0.0861913	0.181966	-0.0321218	0.111661	-0.1405	-0.18625	-0.13997	-0.0545317	-0.145897	-0.0915001	-0.197431
PCNP	-0.113556	-0.0907924	-0.0441474	-0.0154974	-0.0548669	-0.0867654	-0.0475569	-0.0866541	-0.00258533	-0.00730639	-0.132416	0.0542442
CHTF18	0.0597053	-0.0918044	0.0256433	-0.125971	-0.0858814	-0.0292982	-0.212934	-0.103853	0.149252	0.24527	-0.325233	0.29694
CHAF1A	-0.101589	-0.093476	-0.127288	0.209796	-8.67787e-05	0.0944965	0.0196211	-0.070166	0.00867608	-0.0943137	-0.0328554	0.284551
MLF1	-0.0741977	-0.0959584	-0.0283115	-0.17388	-0.0936409	-0.153698	0.206739	-0.117281	0.020783	0.269552	0.333075	0.0387638
KATNB1	-0.126474	-0.09643	-0.0235454	0.0282923	-0.111264	-0.0931559	-0.101551	-0.186941	-0.00806491	-0.156753	-0.239319	0.0733384
ZNF830	-0.0257138	-0.0977302	0.0768857	-0.146659	0.0711501	0.111945	0.0616797	0.131134	0.315851	-0.0818212	0.140199	0.262708
CDC123	-0.00070663	-0.0989066	-0.0173464	-0.14494	0.0102539	-0.0874319	-0.0894161	-0.06208	-0.0127734	-0.148109	-0.138516	0.336259
MAD2L2	0.0592031	-0.100221	0.415993	-0.0191752	-0.126142	-0.171732	0.0782463	-0.0358548	0.36839	0.0727508	-0.166891	0.0597643
CCNF	0.117394	-0.10728	0.364021	-0.171875	0.0531758	0.379149	-0.318549	-0.132717	0.211115	-0.114788	0.188333	0.138176
TIPIN	-0.127268	-0.108807	0.311205	-0.27822	0.101628	0.320502	0.127374	-0.214438	0.234966	-0.178371	-0.0730277	0.193975
WDR6	0.0129069	-0.11183	0.0585038	-0.0151383	0.0886825	0.145733	-0.129129	-0.0614559	0.158205	-0.0153171	-0.14653	-0.305337
SSSCA1	0.0396948	-0.112347	0.114368	0.15348	0.00142909	0.0776967	-0.0554241	-0.215642	0.263273	0.141232	0.0336192	0.288232
LIN9	0.0649916	-0.115662	0.0339453	-0.0990781	-0.0458334	0.210959	-0.12021	-0.292091	0.136914	-0.3088	0.00918401	0.0448898
CAMK1	0.113615	-0.116669	-0.076836	-0.0963299	-0.0239605	-0.301437	-0.156653	0.0060691	-0.160179	0.00850167	0.0280601	-0.0832115
CDC23	-0.102885	-0.120686	0.0303163	0.0254644	-0.0934444	-0.119068	-0.185593	-0.167996	0.0395429	-0.059569	-0.175984	0.0373513
ENSA	0.100381	-0.122214	-0.0704551	0.0130778	-0.0701613	-0.144341	0.221636	-0.110284	0.185299	0.12008	0.144526	0.169449
KCTD11	0.0606385	-0.122808	0.0366209	0.151476	-0.117904	-0.0356176	0.386258	-0.130067	-0.0750754	0.245529	0.438825	0.163475
PFDN1	0.00895239	-0.124012	0.0928481	-0.043258	-0.0336117	0.105216	0.0394632	0.0956121	0.0951148	-0.0660358	-0.0738766	0.0985506
CDK4	0.0193761	-0.125164	0.00881842	-0.0472011	-0.209896	-0.0941745	0.132765	0.0539685	-0.0841399	-0.0278764	-0.154186	-0.115602
DYNLT3	-0.0542197	-0.127501	-0.20211	-0.0107849	-0.0213387	-0.0700014	0.00438663	-0.114655	-0.302005	0.0273529	0.0353632	-0.0829308
MTBP	-0.178511	-0.130804	0.069314	-0.0375342	0.0827236	0.0766014	-0.0568437	0.0237054	0.166285	-0.00308681	-0.0163085	0.288028
SETDB2	0.0594904	-0.132811	0.11552	0.0217178	-0.0852442	0.114708	0.101341	-0.0149602	0.163415	0.00508305	-0.0789058	-0.219431
SIRT2	0.0452135	-0.133409	-0.0633163	0.110206	0.177308	0.0610145	0.355871	-0.109367	0.00993114	0.0293835	-0.0452843	-0.234556
GNAI2	0.0175993	-0.133599	-0.26085	-0.0844198	-0.0322594	-0.058001	-0.121028	-0.110568	-0.0516165	0.0287673	0.0213383	-0.0279287
CKS1B	0.107394	-0.135888	0.0741612	-0.0396442	-0.184164	-0.260403	-0.121255	-0.0838541	0.0686974	-0.0090379	-0.236984	0.268891
RGS14	-0.0326931	-0.13857	0.0227055	-0.129803	-0.0470667	-0.0844274	-0.00284685	-0.140703	0.177711	0.0310462	-0.0477648	0.0915289
SPIN1	-0.159007	-0.147803	-0.20039	-0.0821206	-0.355232	-0.135337	0.0943464	0.295267	0.34383	0.24788	0.310124	0.319931
MAEA	0.148862	-0.153319	-0.105728	-0.0341532	0.0226995	0.0223855	0.100823	-0.1346	-0.0996401	-0.217876	-0.244648	-0.0942016
CKAP2	-0.223543	-0.153779	-0.0846708	-0.025943	-0.0356657	0.0273749	-0.207159	-0.617742	-0.125954	0.054748	-0.677483	0.0542153
PPP6C	-0.0510967	-0.155269	-0.0388916	0.0266205	0.136357	0.0176064	-0.0529135	-0.171238	-0.0434744	-0.0333618	-0.0731602	-0.0661152
SUV39H2	0.207495	-0.160748	0.206873	-0.205125	-0.115644	-0.108379	-0.081895	0.0936027	-0.0347891	-0.139371	0.0242278	0.0752147
CDK5	-0.0645699	-0.162357	0.0389059	0.0206631	-0.142265	-0.245157	0.00701831	-0.178438	-0.0334896	0.11003	-0.14384	-0.270578
NEK4	-0.0930799	-0.165156	0.119164	-0.0545879	-0.0383424	0.00891921	-0.0800055	-0.202324	0.0562159	0.137677	-0.0193769	0.0907467
CDK2	0.00580846	-0.17894	0.268311	-0.00537585	-0.149971	-0.0549922	-0.146395	-0.320897	0.107309	0.00459202	-0.182747	0.472691
TPX2	-0.142264	-0.178956	0.0781666	-0.149575	-0.167893	0.0959047	-0.193858	-0.123735	-0.187947	-0.187468	-0.199518	0.320461
RAB11A	0.00246453	-0.182245	-0.230861	-0.0299088	-0.119636	-0.123012	-0.135486	-0.190654	-0.368869	-0.106072	-0.0686581	-0.0874676
FAM83D	-0.601149	-0.183031	0.0776086	-0.238333	-0.207445	-0.0682884	-0.264232	-0.263467	-0.0153367	-0.311729	-0.000971226	0.11978
TP53	0.137518	-0.184076	-0.0447463	0.0627147	-0.239093	-0.317558	-0.345303	-0.124779	-0.174537	-0.167865	-0.378154	-0.180529
GPS2	0.133967	-0.184635	0.172885	-0.0564914	0.0137744	0.127068	0.0490967	-0.00360137	0.0838428	0.0185171	-0.173875	-0.133307
TRNP1	-0.000516049	-0.186956	-0.286703	-0.0180932	-0.244842	-0.0355435	-0.064281	-0.107613	-0.116789	-0.186537	0.177675	-0.0153552
BLCAP	0.054291	-0.188004	-0.276966	-0.16189	-0.0966072	-0.11837	-0.182905	-0.2358	-0.188929	0.00153674	-0.0290139	-0.0627126
LIG3	0.0612815	-0.19084	-0.00907902	0.069372	0.211289	-0.00634833	-0.0173256	0.015442	0.0821065	0.0266468	0.00755748	0.176539
PDPN	-0.295096	-0.196173	0.553567	-0.199925	-0.146371	0.150562	-0.234142	-0.385636	0.102787	-0.147121	-0.0621894	0.194685
CETN3	0.220486	-0.196681	-0.207213	-0.0842088	-0.234684	-0.541558	0.0477209	-0.131482	-0.0894018	-0.00947426	0.0597443	0.083503
MAPK13	0.0326639	-0.197384	-0.190705	-0.0959081	-0.188786	-0.165426	0.0664323	-0.167358	-0.0928041	-0.0934917	-0.0845058	0.0814014
RAB11B	0.0815083	-0.198528	0.111274	-0.140409	0.0121217	0.112365	0.0851366	-0.156295	0.0499358	0.124342	-0.130718	-0.081462
GSPT2	-0.126906	-0.203483	-0.102282	-0.308865	-0.13798	-0.030148	-0.23691	-0.313114	-0.0201178	-0.303555	-0.0515258	-0.0847853
RABGAP1	-0.00585693	-0.213101	-0.28597	0.0731754	-0.0667837	-0.122326	-0.0695043	0.00432502	-0.0853334	0.0925811	0.0311616	-0.02983
CDC20	-0.458557	-0.22074	0.0249665	-0.232718	-0.472747	-0.362978	-0.0124414	-0.131818	0.397955	-0.231952	-0.0068147	0.703109
NCAPD2	0.02139	-0.221348	-0.223994	-0.0573305	-0.118445	-0.247079	-0.328927	-0.22699	0.0639008	0.0801615	-0.211938	0.453213
TTC19	-0.116111	-0.222169	-0.0440686	-0.03261	-1.7515e-05	0.159811	-0.290164	-0.194556	-0.210434	-0.0949346	-0.0972649	-0.022054
SAC3D1	0.0930487	-0.223025	0.0779793	-0.172719	-0.203617	0.0585983	-0.0247441	0.132985	0.0980221	-0.105294	-0.052552	0.184252
BECN1	-0.0292989	-0.223043	-0.189448	-0.0771176	-0.0506277	-0.126713	-0.0863602	-0.166201	-0.0189609	0.0219201	-0.128628	0.0217866
BRSK1	0.121991	-0.227604	-0.257984	-0.0441483	-0.0971224	-0.332198	-0.144701	-0.0611037	-0.137578	-0.0761699	-0.0968116	0.110016
MLH1	-0.162679	-0.232781	-0.235535	-0.116171	-0.464997	-0.214785	-0.140068	-0.332515	-0.161711	-0.0242715	-0.339278	0.0373396
EGFL6	0.0248987	-0.232837	-0.694764	-0.0946011	0.141452	-0.261044	-0.0662573	-0.606336	-0.528384	0.0387328	-0.413541	-0.706009
MDC1	-0.0558039	-0.23399	0.183451	-0.16865	-0.247232	0.0350226	-0.179115	-0.34552	0.263895	0.0692949	-0.271135	0.423079
CHFR	-0.114126	-0.239693	-0.0887119	-0.0235677	0.0901668	0.0184167	-0.208032	-0.133716	-0.108003	-0.0168617	-0.19229	-0.255595
SUV39H1	-0.268686	-0.241749	-0.0884618	-0.112447	-0.221827	0.0447604	-0.145873	-0.258347	0.122969	-0.122142	-0.0647194	0.371463
RACGAP1	0.0237846	-0.270786	-0.104505	0.0324228	0.106962	0.0729179	-0.0766311	-0.205592	0.0259648	0.0424237	0.0482379	0.326119
BUB1B	-0.0127425	-0.282099	-0.0580015	-0.185762	0.130244	-0.194468	-0.090701	-0.0335063	0.122259	0.22837	-0.0807661	0.729328
KIF20B	-0.187617	-0.294143	0.118857	-0.161363	-0.182693	0.00167187	0.0101074	-0.190454	0.101516	-0.0287778	-0.179443	0.173965
GAS1	-0.380617	-0.298069	-0.0656466	0.0227961	0.133502	-0.11206	-0.722601	-0.782363	-0.573381	0.297074	-0.784541	-0.906201
TERF1	-0.075769	-0.301106	-0.321981	-0.205608	-0.305711	-0.339913	-0.0132363	-0.474192	0.20519	-0.0342249	0.194257	0.275989
NCAPD3	-0.0597341	-0.315295	-0.0852408	-0.197492	-0.181104	-0.0263478	-0.208757	-0.146978	0.00275642	0.00154516	-0.190693	0.226659
STRADB	-0.0405998	-0.317478	0.0721965	-0.0652918	-0.241726	-0.16315	-0.267012	-0.293717	0.0225302	-0.154675	-0.338236	-0.15669
NPAT	0.0458897	-0.327582	-0.142964	0.0807153	-0.461609	-0.336311	0.0656927	0.0194819	0.236925	0.108477	0.00457288	0.142416
CINP	0.11486	-0.336889	-0.205017	-0.0378833	-0.168283	0.0261334	0.0991112	-0.0388063	-0.077705	0.00568756	-0.143467	-0.0345255
TFDP2	0.23434	-0.338365	0.088874	0.0555933	0.0881522	0.139258	0.101295	-0.255545	-0.149206	-0.0242247	-0.104077	-0.112346
KIAA1009	0.0589408	-0.3415	-0.0342074	-0.274955	-0.15586	-0.190167	-0.12807	-0.092978	-0.166975	-0.111028	-0.26252	-0.292405
CCNO	-0.0488155	-0.346543	0.14648	-0.101608	-0.190595	-0.139296	-0.0547338	-0.0180646	0.247484	-0.11634	-0.0811304	-0.264245
FOXO4	0.0244618	-0.378631	-0.131792	0.0708199	0.0168929	-0.0276632	0.0974605	-0.192482	-0.186536	-0.118419	-0.163501	-0.466298
LMLN	0.00625248	-0.430959	-0.280935	-0.0681302	-0.223838	-0.297245	-0.181807	-0.151024	0.303586	0.156453	-0.0307337	0.170036
CDK9	0.0441343	-0.49	-0.263802	-0.132212	-0.116157	-0.105004	-0.0336341	-0.230985	-0.0353728	0.104664	-0.171663	0.00993144
KAT2B	-0.100181	-0.54795	-0.726126	0.0118299	-0.143946	-0.102782	-0.133713	-0.253783	-0.752009	0.030422	0.0395036	-0.308551
E2F8							-0.0555841	0.0369017	-0.0109795	0.0432509	-0.134836	0.000345373
HAUS5							-0.0952744	-0.000544272	0.00772301	0.198552	-0.0196013	0.103292
UBE2S							-0.0945535	-0.0427631	0.0673227	0.000287583	0.017503	-0.0701584
ESCO2							-0.0610866	-0.0396934	0.15913	0.0127828	0.00723107	0.0898223
NCAPH							-0.0597755	-0.000161369	0.0593238	-0.149132	-0.00149736	0.0178642
CIT							-0.0238627	0.0287047	-0.0171311	-0.0688573	-0.0141394	-0.0539194
LATS1							-0.0232772	-0.138972	0.10124	0.0199416	0.113352	0.143168
MKI67							0.000162204	0.0406349	0.0105388	0.0435431	-0.0175213	-0.0162097
SPIN2A							0.00548791	0.0343891	-0.00019045	0.0273717	-0.0145321	-0.0806248
CLSPN							0.0224034	-0.0743973	0.0237894	-0.00823158	-0.0164668	0.0418792
LZTS1							0.0237287	-0.0160391	-0.0458282	0.0345588	-0.00686694	0.0704399
CASP8AP2							0.0370068	-0.00706483	0.0906112	0.0292678	0.0339305	0.0465046
CCNB3							0.0407958	0.0788861	0.0142823	-0.0616199	0.0696207	0.0193576
FOXN3							0.0421962	-0.0897024	0.0489365	0.0718311	0.116165	0.0483243
HAUS6							0.0529049	0.141422	0.178723	0.0221726	0.248525	0.185145
TET2							0.0570642	-0.0326626	0.0600324	0.0414184	0.0495033	0.100548
MAP9							0.265828	0.200027	0.32446	-0.0298795	0.237099	0.385399
Blank cells: no data

## Sheet: Table E
Table E. Differential expression of genes related to cell differentiation in differentiated and basal airway epithelial cells collected from normal and asthmatic donor lungs after mechanical injury
logFC differential expession
	Normal AEC						Asthmatic AEC
	dAEC			Basal AEC			dAEC			Basal AEC
	2	8	24	2	8	24	2	8	24	2	8	24
ZC3H12A	1.40562	1.18181	0.677334	1.1	1.06715	0.554103	1.03937	0.867346	0.528931	0.448236	0.0162468	-0.242421
TNFAIP2	0.750407	1.15484	0.177396	1.31663	1.11881	-0.111644	0.695702	0.939229	0.193039	-0.0103763	-0.0885609	0.150575
GADD45B	0.629167	0.883191	0.832339	0.196583	0.782048	0.628316	0.462581	1.04043	0.403166	0.580857	0.626811	0.364582
OSGIN1	0.0433039	0.797963	0.961932	0.107238	0.694786	0.792552	0.276689	0.660359	0.22711	0.096195	0.112264	0.0447545
NDRG4	0.341157	0.728254	0.818034	0.240898	0.54144	0.524136	0.0620236	0.692006	0.157821	0.212298	0.374667	0.0269704
FRK	-0.205445	0.714794	0.245046	0.223269	0.362289	0.452325	0.448517	0.478301	0.504059	0.0634963	0.250408	-0.16294
SQSTM1	0.291001	0.650355	0.781981	0.363512	0.558826	0.718127	0.206346	0.575756	0.523754	0.0464029	0.206936	-0.273043
SIRT1	0.429767	0.632572	0.420242	0.514746	0.603738	0.385906	0.639431	0.377086	0.454354	0.450831	0.44245	0.206037
LGALS3	-0.222811	0.611178	0.29392	0.141862	0.378598	0.466156	0.60616	0.469672	0.410293	0.316639	0.608897	0.391919
PAQR8	-0.149866	0.526429	0.266651	-0.116603	-0.0297334	-0.148724	0.161711	0.308603	-0.267331	-0.275552	-0.196201	-0.356279
MCL1	0.55989	0.516953	0.2496	0.180084	0.261621	0.00774877	0.273346	0.284069	0.178235	0.247728	0.30431	0.161116
YY1	0.00738162	0.506549	0.377111	-0.118318	0.340999	0.503469	0.454197	0.346749	0.318263	0.153905	0.447122	0.280478
AMH	0.128401	0.495216	0.00647753	-0.0852412	0.0240312	0.0898337	0.196045	0.477623	0.213242	-0.0363352	-0.0116472	-0.071678
MAK	0.143076	0.477986	-0.126831	-0.0683864	-0.0670172	-0.104729	0.200199	0.3089	0.27746	0.0306735	0.0172528	0.0475898
RHOB	0.358113	0.470686	0.470631	0.272062	0.765758	0.570535	0.61633	0.38112	0.169065	0.433551	0.249476	-0.153189
JMJD6	0.306384	0.463026	0.124845	0.111685	0.239912	0.158752	0.200859	0.379648	0.526628	0.0576007	0.238623	-0.0822357
NTNG1	-0.0727936	0.415274	0.39043	0.25219	0.228592	0.107225	0.0229566	0.227137	0.385768	-0.0194586	0.375673	-0.022726
SLFN5	0.112867	0.412258	0.268842	0.442714	0.241092	0.0545221	0.0923362	0.831001	0.660485	0.0350026	-0.050527	0.228626
RASGRP1	0.34337	0.411424	0.282389	-0.0231112	0.153963	-0.182867	0.445773	0.467417	0.521087	0.151475	0.00813516	-0.0663785
SOX15	-0.0324899	0.407211	0.273288	-0.060678	0.055644	0.0968602	0.0573837	0.483307	0.210515	-0.0359931	0.353479	0.259807
SCXA	0.304196	0.389883	0.360075	0.346318	0.504671	0.36322	-0.0605628	0.25084	0.186759	0.00492124	-0.0266372	0.10084
NDRG2	0.423078	0.387456	0.359029	0.536702	0.471301	0.60985	0.181708	0.292115	0.0162914	0.00384812	0.123638	-0.155802
SIM2	-0.051744	0.380785	-0.0360155	0.205673	-0.0544465	-0.17441	0.0353086	0.198666	0.128909	0.092407	0.0182132	-0.125234
EREG	0.65176	0.377288	-0.0611105	0.361042	0.504503	-0.254903	0.495906	0.512877	-0.195076	0.347617	0.638902	0.1922
EFNB1	0.00467032	0.376045	-0.197606	0.0333614	-0.00277589	-0.127233	-0.111765	-0.0664784	0.0495109	0.242661	0.364424	0.147434
PPARD	0.065928	0.360295	0.550543	0.0938729	0.350663	0.543341	-0.0195598	0.228212	0.173612	0.277117	0.468642	0.109497
AMBRA1	0.132336	0.352124	0.0417073	0.230947	0.209684	0.132325	-0.119762	0.0565005	0.0529197	0.143986	0.0713822	-0.0609084
GLRX2	0.105029	0.341382	0.331624	-0.0135848	0.133078	0.340569	0.31338	0.3096	0.200991	0.219832	0.417903	0.153597
GNA13	0.191985	0.334719	0.331237	0.0299145	0.305788	0.134615	0.52947	0.419865	0.41807	0.263839	0.551179	0.0692983
HIF1A	-0.114743	0.323728	0.172079	-0.120901	0.224025	0.226664	0.296523	0.31995	0.344972	0.209593	0.466096	0.351518
NDEL1	0.171504	0.320833	0.16159	0.124757	0.388301	0.368052	0.467852	0.145504	0.145556	0.213321	0.251366	-0.0276041
CLIC4	0.104961	0.31121	0.145224	0.230325	0.361102	0.531719	0.325867	0.513034	0.327421	0.239972	0.289154	0.341929
RNF114	0.139819	0.284943	0.189495	0.296508	0.1759	0.169794	0.135687	0.36537	0.177455	-0.093326	0.0661189	0.0583303
AGFG1	0.209964	0.28154	-0.00349565	0.0808797	0.30171	0.306515	0.194171	-0.127052	-0.192999	0.240406	0.474822	0.0720621
SMARCB1	0.11382	0.278932	0.10172	-0.0531962	0.0511322	-3.84905e-05	0.0888807	0.124997	0.188195	0.0706631	-0.101571	0.126002
ARHGAP24	0.217753	0.276945	0.162195	0.258175	-0.00259101	0.161122	0.0101384	-0.0731026	0.0691038	0.121384	-0.127864	-0.648406
HERC4	0.205687	0.275866	0.188154	0.142956	0.37118	0.127238	0.301977	0.210708	0.153246	0.361567	0.558042	0.277881
NOTCH2NL	0.218779	0.273643	0.26601	-0.0699867	0.376292	-0.201875	0.387686	0.145042	0.437617	0.0652503	0.235673	0.301385
NOTCH2	-0.070933	0.258854	0.230179	0.210311	0.179765	0.0653993	0.0462502	0.116517	0.0425225	0.163221	0.26017	0.0492868
JAK2	0.0219193	0.256382	-0.120226	0.0114039	0.0332201	-0.167827	-0.0461688	-0.0422139	-0.257078	0.186828	0.0981567	0.0104349
C1GALT1	-0.281987	0.252337	-0.179957	-0.156652	-0.300659	0.301888	0.0240878	-0.0616918	0.0526731	0.156006	-0.0580621	0.260429
SMURF1	0.0994456	0.249271	0.332249	0.233829	0.319244	0.237373	-0.124899	0.185679	-0.0240004	0.137747	-0.0070254	-0.0281601
SCRIB	0.0655645	0.247975	0.20012	0.210646	0.261246	0.20106	0.139256	0.0557211	0.252915	-0.0404691	-0.0592187	0.0571914
MKL2	-0.350926	0.23924	0.230715	-0.0424244	0.171696	0.405276	0.0987832	0.00680919	0.286294	0.264957	0.121742	0.0379553
CATSPER2	-0.0831894	0.230232	-0.118551	-0.0736946	0.0504612	0.0202055	0.512322	0.396862	0.282038	0.209085	0.210176	0.431834
SIAH1	0.238819	0.224477	0.24975	0.136645	0.0850374	0.0460189	-0.0265107	0.172789	0.200099	0.217403	-0.0851882	0.0441374
PAQR5	-0.110209	0.224467	-0.00186305	-0.0530485	0.0521302	-0.0508547	0.0525844	0.034892	-0.0862328	-0.0722125	0.144249	-0.0714701
AKT1	0.0809079	0.223106	0.129934	0.155147	0.0588423	0.170593	0.036392	0.295756	0.288985	0.0473352	0.0151248	0.0580163
TRIP13	0.407088	0.219741	0.112012	-0.041511	-0.0133291	0.0153807	0.29841	0.170957	0.259626	0.272211	0.222667	0.962349
TYMP	0.163966	0.219531	0.381769	0.16245	0.150005	0.0811122	0.199308	0.346167	-0.216877	0.0224154	-0.104911	-0.1432
TXNDC3	0.0413798	0.218177	0.219019	-0.0110897	0.00630617	-0.0320339	0.029608	-0.0273092	0.0417017	-0.0286753	-0.00969099	0.134649
ALKBH1	0.00968696	0.214977	0.237111	0.0309569	0.242898	0.322476	0.028005	0.169607	0.0256717	0.0333092	0.210441	0.107351
ABHD5	0.0209612	0.211229	0.423111	0.0237456	0.190527	0.316172	0.237364	0.178193	0.293886	0.0330402	0.166244	-0.10084
RPS3A	-0.0675432	0.21102	0.152096	-0.147992	0.144185	0.179501	0.228507	-0.201523	0.0637904	0.0152584	0.117673	-0.00604478
MDK	0.217373	0.206349	0.395116	0.228128	0.144749	0.154847	0.212029	0.152002	0.130037	0.0397529	0.0688757	0.0139652
PIK3CD	0.0327349	0.205193	-0.166495	0.130891	0.0999227	0.0786903	-0.0778987	-0.0489949	0.0676288	0.248901	0.0731154	-0.220172
SRPK2	0.0816149	0.204698	-0.0220175	0.065947	0.094458	0.0652325	0.0767159	0.147039	0.200232	0.171638	0.456795	0.466034
SLC26A8	0.0221965	0.202125	-0.0456245	0.0548454	0.118263	0.0121014	-0.00387189	-0.137732	0.0912956	-0.010768	0.043276	0.0239312
TDRD9	0.00971475	0.199143	0.135326	0.026542	0.0261145	0.0482331	-0.0827089	-0.163294	0.143382	-0.050382	0.139008	0.0820209
TCF23	0.0724992	0.199085	0.0592442	0.108044	-0.0196326	-0.084954	0.00773903	0.0211111	0.00300313	-0.0749921	0.0063122	-0.0487811
C19orf20	0.0214031	0.197645	-0.0286069	0.0156595	0.132118	0.191706	0.0365933	-0.068229	0.0707854	-0.0584332	0.0100308	0.0788577
SEMA6B	0.0830934	0.194977	0.0862942	-0.0186019	0.152129	0.0349664	0.0835781	0.200953	-0.0566569	0.033885	0.00149958	0.0250609
MARK2	0.429361	0.189661	0.187948	0.0114532	0.0151903	0.114644	0.319196	0.269254	0.173794	0.234641	0.00755689	0.091442
WHSC1L1	0.257156	0.18495	0.287196	0.00454602	0.115005	0.162414	0.172973	0.0715625	0.177804	0.227924	0.187491	0.11853
SRPK1	0.0494989	0.174777	0.222258	0.0429215	0.142784	0.165856	-0.0592197	0.103791	0.144996	-0.0148571	0.0462814	0.0897422
THEG	0.142886	0.167669	0.0387604	-0.023704	0.122504	-0.12881	0.0329947	-0.0646157	0.0130613	0.10666	-0.138055	0.0476468
SPATA2	-0.195181	0.166464	0.181343	0.121498	0.0611628	0.0429462	-0.198841	0.0149557	-0.0740694	0.0923805	-0.0471455	0.048771
TNFRSF12A	-0.188968	0.164939	0.402663	-0.179145	0.00438283	0.251852	0.377856	0.325897	-0.185253	-0.256804	0.594328	0.468218
APOLD1	0.00234635	0.162811	0.0846222	0.125662	-0.0650581	0.117565	-0.264224	0.0104894	-0.223568	-0.0107782	-0.236617	-0.392035
HUWE1	0.0974084	0.160628	0.0598427	0.00985593	0.0819263	0.147833	-0.0646877	0.0775905	0.170305	0.147509	-0.0409892	0.105664
ATOH7	0.0147368	0.159242	0.150808	-0.0554511	0.0395704	0.0150539	0.142141	-0.0782476	-0.0749566	-0.0299023	0.0854611	0.106652
BOLL	0.058169	0.158897	0.0364229	0.0549373	0.0664292	-0.0212181	0.127795	-0.0628434	0.113952	0.0982253	0.0634604	0.0187
SEMA7A	0.110916	0.157531	0.59804	0.155449	0.141146	0.481095	-0.0701458	0.0700377	-0.0276919	0.226667	0.0288871	0.0624437
DAZAP1	-0.00433862	0.155259	0.145765	0.0233792	0.0545691	0.108567	0.00644111	0.180897	0.146747	0.0625151	0.0256015	0.176022
IGSF9	-0.15114	0.1491	0.0987225	-0.0983989	-0.0880215	0.372233	-0.235415	-0.270751	-0.0785738	0.0331307	0.192428	-0.205223
CSRP2	0.408884	0.148756	-0.110561	-0.083093	-0.239524	0.192283	0.0497937	-0.348889	-0.272998	0.0719143	-0.0945661	0.667416
PTK2B	0.108628	0.147434	0.10767	-0.0200359	0.0997604	-0.083852	0.0044031	0.206294	-0.0590872	-0.116025	0.332767	0.020875
OBSCN	0.0695622	0.142981	-0.219217	0.247026	-0.0330216	-0.140158	0.0416081	-0.0261379	0.0415285	0.332154	0.0456518	-0.138537
TUBD1	-0.0714905	0.140355	0.537551	-0.0291092	0.331907	0.447694	0.453903	0.199913	0.432116	0.131369	0.303016	0.0493068
SLIT1	0.0859499	0.140253	-0.0571828	-0.0532374	-0.194389	-0.151285	0.0330027	-0.0439867	0.0369718	0.133312	-0.0126843	0.0809224
CSPG5	0.457888	0.135988	0.168271	0.102304	-0.00434151	0.217126	0.271372	-0.0410459	0.139853	-0.0806377	0.0485883	0.0296307
SH2B3	0.201698	0.134885	-0.20644	-0.177503	-0.168931	-0.412814	0.119915	-0.031924	0.0452107	-0.257775	0.195506	0.0486276
FOXK1	0.037552	0.13285	-0.00719656	0.154885	0.0801089	0.0272311	0.0189062	-0.278579	-0.107792	0.0914328	0.0698459	-0.108955
HES4	0.00573385	0.12905	0.153547	0.117431	0.0248755	0.197309	0.0885874	-0.0636645	-0.191518	-0.104496	-0.0629798	-0.117258
EID2B	-0.0393409	0.12856	0.0333608	-0.100714	0.00102651	0.0265238	0.315194	-0.471481	0.161634	0.295833	0.214813	0.316599
NHLH2	0.116093	0.125851	0.156922	-0.124544	0.144868	0.172	0.0848903	-0.247906	-0.127747	-0.0074434	-0.0582948	-0.603491
TSPY2	-0.162615	0.123717	-0.0839469	0.0895503	-0.0824539	-0.238701	0.0794825	-0.0699046	0.071921	-0.0426033	0.0154422	0.178999
GSK3B	0.150236	0.123183	0.0722975	0.0418572	0.00915959	0.0191578	0.0860245	0.412576	0.209483	-0.0235014	0.0572445	0.0347492
CHRDL1	0.193232	0.120597	-0.02328	0.0154366	0.00285242	-0.0269854	0.0338349	0.0631792	-0.0265326	0.0105682	-0.000146658	-0.0305947
NME1	0.0142476	0.118396	0.0959692	-0.0253419	-0.0812573	0.292286	0.00968707	-0.133399	0.0859181	0.0804178	-0.0176332	0.535877
L1CAM	-0.02608	0.116473	0.0101234	-0.0922471	-0.0119636	0.242629	0.0184044	-0.0517826	-0.00622023	0.16173	0.0736712	0.134292
USP42	-0.203202	0.114746	0.104161	-0.0491477	-0.0388902	0.0501613	0.10352	0.145988	0.0998333	0.188871	0.166006	0.210959
GGNBP2	0.0568339	0.113648	0.145326	0.0144077	0.254397	0.0990109	-0.0508487	0.202659	0.0807759	-0.0784692	0.0594593	-0.0690616
CXCL17	0.099515	0.113087	-0.0630227	0.304984	0.179335	-0.395189	0.166241	0.184153	0.144903	-0.0932329	0.102251	-0.346724
OSR2	-0.0152073	0.112201	0.105138	-0.0890545	0.272913	0.000295194	0.169146	0.0865309	0.0913362	0.0651714	0.0329713	0.0245653
ZIC5	-0.10476	0.111479	-0.0228551	0.0251172	-0.00093256	0.0916098	0.0522413	0.0453862	0.0399863	-0.131041	0.197098	-0.0455843
CPLX2	0.33503	0.108535	-0.00874014	0.0813353	0.0429928	0.07107	0.185002	-0.0901007	0.183687	0.00429217	0.0464229	0.210716
RUFY3	0.0695793	0.107966	0.0187546	0.0233176	0.0100509	0.00914627	0.112855	0.0670306	0.0848385	0.138889	0.14482	0.0735109
H1FNT	0.107204	0.106799	0.16068	0.0782476	-0.0663042	0.0829632	-0.00276869	0.0450049	0.0405504	-0.108335	-0.012745	-0.110573
ZNF3	0.0407467	0.106728	0.238213	-0.0348447	0.131425	0.107518	0.0489175	0.096006	0.192604	-0.0308663	0.0844623	0.149171
NANOS3	0.250839	0.1064	0.214998	0.130378	0.0459269	0.078564	0.254584	0.0877281	-0.173499	0.00348249	0.0960975	-0.216208
FGF20	-0.0319633	0.105222	-0.285657	-0.073147	-0.116363	0.0186512	-0.00542564	-0.0725489	0.0145945	0.0338697	0.00207265	0.100812
COL13A1	0.141909	0.102052	0.0434307	0.288228	-0.16366	-0.134578	-0.0988577	-0.218385	0.199908	0.0437851	-0.0184079	0.121529
PIWIL4	-0.164274	0.101481	-0.101994	-0.0339599	0.0410714	0.0497285	-0.127054	-0.0860436	0.160537	0.0456857	0.0144505	0.0792176
RFX3	0.0789508	0.0990245	0.00120709	0.0480268	0.0193929	0.0738461	0.0911187	-0.0520348	0.0798634	0.12571	0.0979239	0.0628
TSPY1	0.249933	0.0978284	-0.00407013	-0.062848	0.0895856	-0.147889	0.0215049	0.0870062	0.179365	-0.0587037	-0.142099	0.054278
INHA	0.0711225	0.0968247	-0.189893	-0.0344088	-0.208006	-0.108368	-0.0266258	-0.0554532	-0.115427	-0.0340024	0.0362789	-0.0290893
HTATIP2	-0.0714668	0.0960132	0.0665601	0.0387931	0.00850894	-0.0735842	-0.0840007	-0.124163	0.0440139	-0.0212264	-0.215785	-0.248661
CYFIP1	0.0467462	0.0952077	0.0469241	0.0577174	0.14139	-0.0139231	0.0759475	0.140392	0.129535	0.177377	0.206594	0.177781
SEMA6D	0.0753465	0.0927282	0.117476	-0.00230093	0.0875119	0.0864425	0.0501774	0.103238	0.201839	0.000469563	0.0901592	-0.0570969
TNFSF11	-0.0692756	0.0923673	-0.0677056	0.126801	-0.0586885	-0.0583952	-0.0316702	-0.042236	0.0133125	0.155442	-0.00506511	-0.023867
CTBP1	0.182551	0.0923274	0.125471	0.0894848	0.243724	0.0699077	0.0240336	-0.105124	0.130665	0.0647388	-0.0988887	-0.0819419
CTBP2	0.17738	0.091885	0.290135	0.0492564	0.00882509	0.148609	0.0459528	0.179912	0.28576	0.092538	0.195964	0.0711449
BMPR1B	0.0851835	0.091395	-0.134682	-0.0768527	0.135832	0.199572	-0.106699	-0.0978921	-0.032701	-0.0795947	-0.0696625	-0.0346545
FOXN4	-0.0666925	0.0911545	0.0747791	0.10356	0.114817	0.0406582	-0.136224	0.0527647	0.143243	0.0227318	-0.029337	-0.0313272
BMP1	0.0315183	0.090255	0.20153	0.120884	0.291246	0.16999	0.0564886	-0.342702	0.0203313	0.0702	0.0335935	0.000595877
GRB2	0.178051	0.0896417	0.296386	0.269623	0.236111	0.245175	0.101306	0.185384	0.259002	0.0899492	0.0245754	0.369028
NR2C2	0.0231704	0.0864225	0.0973911	0.374429	0.271105	0.103498	0.0911899	-0.140903	0.105298	0.1666	0.126012	0.0987228
ARX	-0.00209233	0.0858897	0.0426436	0.0590309	-0.00943419	0.167963	0.023673	-0.0572472	0.00877068	0.0586313	0.0163081	0.0208941
RBM38	0.30243	0.0857486	0.0376574	-0.0185341	0.0575505	0.21789	-0.012264	-0.0558504	0.216449	0.00471793	0.172924	-0.0294687
GADD45G	-0.0192798	0.0847495	0.20388	-0.0240754	0.0368788	-0.0112265	0.147143	0.031384	0.385901	-0.097482	-0.272419	-0.484293
RBM4	0.266271	0.0805968	0.162362	0.141264	0.0553527	0.0865599	0.108239	-0.184341	0.0805029	0.100079	-0.00998416	0.247743
TXNDC2	0.0141913	0.0795898	0.119166	-0.110726	0.0058798	0.0769963	-0.0839138	-0.13287	0.0404145	-0.067637	0.00631024	0.0486632
SEMA4G	0.0288777	0.0795318	-0.00613381	0.078235	0.0222029	0.0757295	0.0633888	-0.138825	0.0577578	-0.0407142	0.105861	0.0145613
TLL2	0.0385965	0.0775369	0.0275903	-0.0469747	0.0358928	0.0143494	0.154328	-0.0724138	0.175279	0.083542	0.0382617	-0.0450702
SFRP2	-0.0223084	0.0771088	0.0115446	-0.0473987	-0.0424466	0.0487445	-0.0543369	-0.0396986	0.0218182	0.0680047	-0.0792822	0.0103674
PPP1R9B	0.104411	0.0760317	-0.0474758	-0.0853193	-0.105364	-0.138097	-0.0727508	-0.0454586	-0.103826	-0.00887686	-0.120523	0.0172696
ODF4	0.0819755	0.0760147	0.0561701	0.0520892	0.0392797	-0.108985	-0.0603267	0.0184659	-0.0132198	0.0447168	-0.034169	-0.022092
RBM24	-0.0948314	0.0737739	0.0483185	-0.246304	0.13739	0.0601072	0.0574055	0.142604	0.0162797	0.0630004	0.0481505	0.0537484
EFNA5	-0.0129836	0.0724999	0.0581129	-0.00840303	0.00701609	-0.0546126	-0.00551911	0.0652349	0.0216585	-0.0506712	0.0485498	0.0397331
CAND1	-0.0474659	0.0720777	0.0250672	-0.00922569	-0.0640276	0.028736	-0.0669096	-0.0560549	0.0870018	0.0012387	-0.0707221	0.20261
PLD6	0.0159572	0.0710553	0.281406	0.176101	0.166087	0.859166	-0.102398	0.116639	0.253842	-0.00801811	0.342851	0.157436
SOHLH2	-0.016971	0.0696213	-0.0743199	0.028549	0.102452	0.124469	0.0487351	0.0478871	-0.0498206	0.107575	0.121425	-0.0761441
LECT1	0.0776567	0.0694175	0.229377	0.0845006	0.145701	0.00736225	0.028665	0.0954968	-0.0118767	-0.123789	-0.162073	-0.231175
ANAPC2	-0.019351	0.0684759	-0.0369337	-0.0675728	0.335773	-0.0312358	0.0352952	-0.0596933	0.0616725	0.186591	0.0226202	0.261438
TAF7L	0.0134843	0.0684063	-0.0220115	-0.14226	-0.198712	0.0795504	0.127711	-0.110526	0.367054	0.0863085	0.168689	-0.136994
BEX1	0.0964936	0.0682965	0.130615	0.132413	-0.00894696	0.16682	-0.0478535	0.0213821	0.206565	0.00539181	0.0267055	0.0223605
ZSCAN2	0.0379895	0.0676091	0.0780898	0.187123	0.192667	0.115573	-0.0162374	0.247553	0.0636589	0.0640435	0.0848856	0.12415
CCHCR1	-0.00361166	0.0674128	-0.161779	0.101882	-0.227282	0.1157	-0.0555958	-0.0232647	0.115594	0.166326	-0.173119	0.191961
NRP2	0.182047	0.0668814	0.16537	0.0629776	0.0103293	0.0140718	0.104072	-0.0721477	0.184357	0.124762	0.181411	0.2097
PSME4	0.149914	0.065243	0.224273	0.1857	0.133082	0.300811	0.0440127	0.0965296	0.226563	0.0183681	0.19494	0.127022
SEMA5A	-0.0284918	0.0649158	-0.0460542	0.0300855	0.0648792	-0.00498746	0.132673	-0.26861	0.246399	0.106709	-0.00423094	-0.0805749
UNC45A	0.109196	0.0647473	0.234	0.154524	-0.001876	0.148503	0.0813944	-0.0432249	0.216281	0.0409678	0.130197	0.0186819
EXT2	0.0908281	0.0642959	0.255533	0.0746498	-0.108619	0.442298	-0.0356383	-0.359949	0.0596059	0.0615142	0.077616	0.0832801
AIMP2	-0.0450716	0.0635973	0.292472	-0.125967	-0.173936	0.00209565	-0.0974581	-0.0188276	0.297224	-0.124011	-0.198603	-0.0177722
UHRF2	-0.175609	0.0628522	0.290228	0.000954896	0.280733	-0.142054	0.0703186	0.0956217	0.145736	0.273171	0.127436	0.294353
RHOA	-0.0342157	0.0597994	-0.019055	-0.0167561	0.117282	0.0528535	-0.000712478	-0.0267547	-0.0838931	-0.019868	-0.0121527	-0.0601525
ELAVL3	-0.0450367	0.0584586	0.0427892	0.180738	0.0493646	0.0831277	0.0957624	0.104772	-0.00595824	-0.0206497	0.102648	-0.0395194
ARNT	0.115972	0.0572349	0.267583	0.0196057	0.0243126	-0.142435	-0.0357169	-0.160391	-0.0238188	0.129616	0.0446427	-0.0146368
NUS1	-0.0704789	0.056101	0.0320221	-0.246198	0.0538775	0.267154	-0.062567	-0.146447	-0.0532297	-0.0258865	0.138811	0.15641
FIGF	-0.110463	0.0557558	0.0233513	-0.168431	-0.025888	-0.156962	-0.0467022	-0.00986878	0.031352	-0.0231605	-0.143991	0.0379671
ZBTB7B	0.0991448	0.0554759	-0.00982859	0.031166	-0.0765354	0.0296843	0.0357608	0.108083	-0.0594988	0.0716789	0.245589	-0.0209853
NTRK2	-0.0226603	0.0547555	0.0777753	0.106859	0.073727	0.0753971	0.0952254	-0.105864	-0.0352603	0.100231	0.0142187	0.122321
BMP8B	-0.037202	0.0547336	-0.0696003	-0.0453421	0.0954912	0.0223963	0.247336	-0.0909422	0.0486268	0.0772	-0.066952	0.0912712
UNC45B	0.0461873	0.0542512	0.00986095	0.0108086	0.0906856	0.0575357	0.00391819	0.139272	-0.0878961	-0.0966625	-0.150568	0.0595516
TNP1	0.0710481	0.0540627	-0.00382362	-0.0218614	0.040241	0.13749	0.0194671	-0.0459069	-0.0313433	0.0773902	0.113455	-0.0917841
PAX8	-0.0465115	0.0526851	0.350556	0.0985233	0.119586	0.320353	0.0546675	-0.0716069	0.14344	0.0245433	0.119205	0.0813622
LRRC8A	-0.123942	0.0524767	-0.182709	0.0445398	-0.0962491	-0.118924	-0.125694	-0.00251331	-0.193707	0.0628304	0.29386	0.0875746
TCP11	0.159559	0.0517838	0.0868004	-0.0613273	0.000534777	0.0226485	0.0889938	-0.00683759	-0.0863251	-0.0569368	0.0485287	0.0120375
HNF4A	0.150999	0.0510104	0.115136	0.0703755	0.0504619	0.000251574	-0.0670314	-0.156077	0.119747	0.102065	0.0372287	0.017284
VAX1	-0.130036	0.049333	0.0246528	0.0782615	0.190772	-0.0323271	-0.0113146	-0.0602576	0.0809168	0.0282626	0.00113022	0.142433
CBX2	-0.0210257	0.0474921	0.186994	0.0600533	0.00738146	0.150736	-0.0415123	-0.124467	0.340177	0.0201816	-0.0204169	0.110999
RGNEF	0.0485338	0.0461057	-0.0592418	0.102094	0.234327	0.260489	-0.108288	-0.253584	0.078732	-0.0246216	-0.115323	-0.152762
GLIS2	-0.118428	0.0454846	0.0402453	0.0723045	-0.0409969	-0.0927125	0.0428141	0.0537977	-0.0505978	-0.0549463	0.0598247	0.00918893
CAMK2B	0.0651372	0.0452271	0.254864	-0.0514629	0.134793	0.0971223	0.0861076	0.0799576	-0.00784027	0.0237207	0.0376816	0.0632819
SH3PXD2B	0.120207	0.0451837	0.405397	0.223687	0.464863	0.211182	-0.057228	-0.0757275	0.39714	0.0855868	-0.109248	-0.270061
YIPF3	-0.198968	0.0449794	0.000639643	0.00932096	-0.0286033	0.0612267	0.123955	-0.0428625	0.0486948	0.014001	0.0992146	-0.0661443
MSGN1	-0.0417682	0.0448641	0.0387161	-0.0404915	0.0817139	-0.0481502	-0.0264434	0.0368157	0.016185	0.02382	0.0720619	-0.0149177
BMP3	0.029089	0.0426447	0.0983079	-0.0489405	0.103289	0.0383475	-0.113507	0.162437	0.266823	0.0295834	-0.0186191	-0.215088
STMN1	0.0650059	0.0423658	0.219164	0.21076	-0.0917756	0.0566633	0.00366049	-0.518584	0.148692	0.0344639	-0.0517957	0.181003
CATSPER3	-0.0634696	0.0412887	0.0421508	0.0114614	-0.0343702	0.0870198	-0.0357655	-0.0314959	0.196917	0.0555558	-0.0707759	0.0051397
FOXL2	0.0252824	0.0411983	0.117053	0.127011	0.140459	0.131402	0.0498524	-0.164549	0.185761	0.0491642	0.0964037	0.0817043
DDX25	0.0369365	0.0395861	0.230824	0.00857082	-0.00167233	0.187604	0.027305	0.137317	0.0410034	0.0413842	0.0467576	0.00531613
CCIN	-0.0292032	0.0386487	0.145395	0.0463531	0.0172622	0.169742	-0.0188794	0.0796951	-0.124988	0.0679303	0.0848377	-0.00788776
CYLC1	0.215242	0.0386325	0.00244499	0.0232805	0.0580878	0.0433292	-0.0315801	0.0413146	-0.0661995	0.0337486	-0.125267	0.0317803
CSF1	0.108813	0.0384779	0.117658	-0.114337	-0.00327971	-0.0821771	0.00512469	-0.00808625	-0.0396759	0.0353387	0.0458046	0.0967985
FOXA3	-0.0280401	0.0376003	-0.00168635	0.131565	-0.0256329	-0.0424409	0.0146973	-0.100838	-0.102342	0.0369897	0.00198708	-0.0115883
EDA	0.109373	0.0361729	-0.0340727	0.0364857	0.0590336	0.0479151	0.0251793	0.0423198	0.0652491	0.0325793	0.0831076	0.0570066
LHX6	-0.081678	0.0356829	0.0560606	-0.0125504	-0.0254338	-0.0585911	-0.0456678	-0.0989573	0.0234242	0.017347	0.0297808	0.0149084
INSC	0.0501711	0.0354976	-0.0358234	0.0529659	0.250888	0.292229	-0.0877053	-0.0363396	0.0532306	0.0541629	0.14176	0.106275
DAZ3	-0.043343	0.034967	-0.0397316	-0.0986347	-0.142717	0.0188303	0.0464732	0.0483963	-0.128702	-0.0467175	-0.0378053	-0.0348033
UBE2V1	0.183146	0.0348354	-0.000720589	0.0758442	0.102242	0.0133633	0.0960717	-0.14115	0.0990992	0.163767	0.0575637	0.169273
SHB	0.128939	0.0347351	-0.441013	-0.0202758	-0.0385188	-0.445885	-0.0232128	0.135892	-0.0868687	-0.143312	0.471572	-0.288264
SIM1	0.0799236	0.0344733	-0.0164142	-0.0569067	0.000786725	0.0415186	0.0651988	0.0742128	0.0248672	-0.00799654	0.131621	0.0431769
MAPK7	0.0377784	0.0343298	0.0288554	-0.121423	0.24068	0.123211	0.0782421	-0.0888092	0.0763006	0.165689	0.0671002	0.130695
CYLC2	-0.0191483	0.0336044	-0.0738148	0.0835072	-0.0237388	0.00805654	0.0448098	-0.0420839	-0.0613699	0.00847429	-0.00890299	0.123465
ANG	-0.0113088	0.0324241	-0.38423	-0.0336252	-0.155426	-0.366061	-0.164724	-0.491014	-0.420173	-0.0448792	-0.102123	-0.625422
RORC	0.13546	0.0316139	0.114027	0.216366	0.129916	0.0543115	0.0565125	-0.340824	0.103889	0.117255	0.00988404	0.0728076
CLPTM1	0.0626696	0.0315775	-0.012877	0.0126841	0.120966	0.255598	-0.0741528	0.017195	0.180977	0.12406	0.0394749	0.0669929
GGNBP1	0.128802	0.0295737	-0.0609593	0.0616777	-0.0111412	-0.0169291	0.0405836	0.0195608	-0.129111	0.0561419	0.0437861	-0.0254199
DLX1	0.0904012	0.0288391	-0.058428	0.0805946	0.0541261	0.109383	-0.0886682	0.158912	0.102483	0.0582073	0.138296	0.1538
SLIT3	-0.112548	0.0288147	0.20149	-0.0855607	0.0347683	0.0656715	-0.130035	0.171762	-0.186891	0.166358	0.126535	-0.153419
LHX3	0.0729034	0.0272333	0.0189739	0.0752699	0.0280019	-0.088701	0.0578019	0.110153	0.120444	0.0656299	0.0425654	0.0476869
ANXA13	-0.0329009	0.0247924	0.0348013	0.0353346	0.00708967	-0.0060803	0.0401221	-0.0658089	0.0363419	0.0377063	-0.0117962	-0.0317969
FGF23	0.0831033	0.0226742	-0.0978229	0.106743	-0.0531941	-0.0811276	0.0147497	0.162298	-0.00763489	0.000960805	-0.0692786	0.118494
MICALCL	0.0646756	0.0222981	-0.366787	-0.0420943	-0.150417	-0.0937431	-0.0323874	0.167428	-0.118455	0.123726	0.767007	0.387226
GPSM1	-0.0409484	0.0219826	0.335687	0.100856	0.0894597	0.0768432	-0.0203804	0.187917	0.189047	0.0108331	0.40852	0.0593658
FAM82A2	-0.111111	0.0218448	-0.0496952	0.0825267	-0.096613	0.121061	-0.166219	-0.0358653	-0.176597	-0.0168665	-0.0532229	0.0168464
SEBOX	0.0290132	0.0192153	-0.0469784	-0.120131	-0.128449	-0.248665	-0.113068	-0.0542789	-0.0594441	0.0452859	-0.11731	-0.0685512
TDRD1	0.0546937	0.0181405	-0.256758	-0.140263	-0.10293	-0.167022	0.516011	0.413281	0.269396	0.389105	0.18783	0.386602
EDF1	0.025142	0.0156306	0.158577	0.0175421	0.0468769	0.200929	0.178643	0.108408	0.0527346	0.0532754	-0.0841286	0.268677
TRIM54	0.0341473	0.0155105	0.0784253	-0.0209455	0.00933401	0.0200914	-0.0292372	0.0817515	-0.207171	0.0514096	-0.0977653	0.0442505
ROBO4	0.143399	0.0143427	0.0407121	0.122177	-0.0396789	0.229828	0.00461757	0.0102318	-0.00896365	-0.0494908	0.0012995	0.0179739
SPATA9	-0.0250266	0.0140671	0.16381	0.0072532	-0.0415693	0.0916167	0.0491103	-0.0514956	-0.0230305	-0.0597301	0.0233863	-0.0166954
PDLIM7	0.0795678	0.0137095	-0.0198309	-0.0120003	0.0662124	0.102764	0.00785313	-0.327023	0.0642597	0.00404661	0.139895	0.229482
TNP2	-0.0229628	0.0125112	0.0343828	-0.0625164	-0.0176322	-0.0502111	-0.0417441	-0.0106119	0.132001	-0.0339792	-0.0242962	0.0308507
FGF1	0.04774	0.0123153	0.0240496	0.115729	0.0385898	0.254803	0.0654731	0.105688	0.0413735	-0.00370586	0.0347215	0.00809852
CSPG4	0.0531114	0.0120641	-0.38925	-0.0186975	-0.194096	-0.234226	-0.0850428	0.0165015	-0.330207	0.0385978	0.0125746	0.100832
KRTDAP	-0.0781904	0.0117149	-0.0394777	-0.101563	-0.0419536	0.00638931	-0.0521727	0.0325033	-0.0683958	0.0714976	0.099144	0.307973
ITGA8	-0.0158433	0.0112785	0.1082	-0.0906941	0.0239234	-0.0336141	-0.00584262	-0.01876	-0.0618731	0.206133	0.0962984	-0.0107249
ACVR1C	0.0303009	0.0104199	0.0266678	-0.0251375	0.0406713	-0.0166596	0.095771	0.0490875	-0.0270639	-0.0942057	-0.07697	0.0562935
FXR1	0.118985	0.00945889	0.0572301	0.0728681	-0.0314896	0.0625635	-0.1141	-0.241856	-0.17383	-0.0252283	-0.0956823	0.181223
GNA12	0.058553	0.00931522	0.0799504	0.0779297	0.236958	0.536062	0.111593	0.243869	0.130779	-0.0252063	0.0426253	0.264939
ODF2	0.158783	0.00801065	-0.0190129	-0.0860528	0.0576495	0.0657406	0.00585984	-0.121737	0.2217	0.0718608	-0.0650542	0.173216
MAL	-0.181096	0.00529713	0.280347	0.02819	-0.0637439	-0.0860285	0.0488585	-0.134965	0.132609	0.186918	0.262707	0.682393
CHL1	0.0950001	0.00405416	-0.121845	0.156203	-0.0398438	0.000720288	-0.192251	-0.645474	-0.463772	-0.188566	-0.0255976	0.0107606
DAZ2	0.088434	0.00379073	0.0843613	0.0934775	0.067338	0.0202537	0.0414352	-0.0388934	-0.0435412	0.0999331	0.00356296	-0.0165968
ZBTB7A	0.234109	0.00307193	-0.246283	0.131973	0.100141	-0.375417	0.0125733	0.202513	0.0629427	-0.0973237	-0.0834475	0.0605191
CITED1	-0.0649564	0.00244772	0.0746271	0.0234629	-0.0325829	0.0135352
ANGPT2	0.00697091	0.00223025	0.0834292	0.048988	0.0692818	0.099677	0.00853819	-0.100296	0.0841186	-0.0178248	0.0384637	0.0740299
SEMA5B	0.0652935	0.0018856	0.227501	-0.0341958	0.0462335	0.0800061	-0.0382481	0.0643308	-0.0290473	0.00269359	0.0033322	0.102386
DZIP1	-0.0491952	0.0017973	-0.100719	-0.038598	0.0255223	0.0445909	-0.129937	0.147999	0.0070488	0.139962	-0.00919845	-0.0452856
HIP1	-0.0145907	-8.32105e-05	-0.0812752	-0.0655187	-0.0704829	-0.0218398	-0.020259	0.00115274	0.0251404	0.0327033	-0.159957	-0.147155
MTL5	-0.0113395	-0.00115786	0.0356897	-0.0733951	-0.0475237	-0.0866016	0.079144	0.0261724	0.0980806	-0.213308	-0.103058	-0.00856015
BMP5	-0.0424791	-0.00130463	0.0249912	-0.0305556	0.0836503	-0.0843414	0.0368452	-0.0259443	-0.0952777	-0.087368	0.102299	0.0243229
TSSK4	0.0228256	-0.00183812	0.0983296	0.0385156	-0.20866	0.000222552	-0.0545205	0.00481766	-0.0643283	-0.053231	-0.0378074	-0.075869
KIAA1279	0.00691109	-0.00218684	0.13161	-0.000698527	0.00526375	0.136552	0.182954	-0.0595927	0.0908355	0.161931	0.300935	0.5302
EDARADD	-0.0200852	-0.0022536	0.0967072	-0.0309575	0.0542577	-0.00938042	0.00746359	-0.0341705	0.0105757	0.039652	-0.0646616	-0.0283946
NGEF	0.101384	-0.00516188	0.0118195	0.154317	0.0936609	0.0474698	-0.0729904	-0.0253732	-0.153045	-0.00684466	0.154211	0.0428171
SRA1	0.0225622	-0.00623315	-0.067927	0.0856633	0.0380093	0.0146635	0.192271	-0.0269003	-0.0111239	0.240214	0.0977941	0.280787
NOBOX	0.0246256	-0.00729071	0.00587881	0.102673	-0.0426802	0.0258437	0.079121	-0.09596	0.134161	0.0873213	0.00555004	0.0542817
ILDR2	0.0457278	-0.00748409	0.223124	0.0674256	0.0139826	0.101104	0.0306209	-0.102057	0.0803575	0.0161889	0.010893	0.012437
PKDCC	-0.108743	-0.00775587	0.00532199	-0.0644336	0.137297	0.000124944	0.0331478	0.120143	0.009252	-0.0397992	-0.0255325	-0.180394
PRMT7	0.215914	-0.00779082	-0.00076745	-0.190674	-0.155676	0.126217	-0.215689	0.00835264	0.0744106	0.0102081	-0.228879	0.177666
MMP19	-0.0299202	-0.00852397	0.227232	0.0741603	-0.0468846	-0.0359537
ECSCR	0.0423272	-0.00982045	-0.0230989	-0.0390497	0.0794286	0.148451	-0.0706512	0.0186375	0.000821728	-0.0957512	-0.144371	-0.0433261
SRY	-0.0808171	-0.0102262	0.120513	0.0290101	-0.0374575	-0.0872083	-0.0689074	-0.0212503	0.00572915	0.0221525	0.0462739	-0.0042598
TLL1	-0.0848194	-0.010804	0.138812	0.0544787	0.0850452	0.0217584	-0.0176121	0.060928	-0.0082626	-0.0419127	0.167854	-0.00154304
TDRD6	-0.0908005	-0.0120862	-0.122275	-0.0658305	-0.0637141	0.037337	0.00686236	-0.14424	-0.16051	0.0640907	-0.240826	-0.123471
DAZL	0.00252246	-0.012254	-0.01153	-0.0131346	-0.046107	0.0197046
SLC7A5	-0.0255335	-0.0124675	0.489442	0.0407975	-0.104277	0.523424	0.0135799	-0.0960128	0.254161	-0.150216	-0.27854	-0.333616
FGF6	-0.0639779	-0.0128407	0.0398705	-0.16718	-0.19148	-0.107207	0.0903603	-0.0917141	-0.0285813	-0.0319856	-0.122046	-0.16642
NGFR	0.0362417	-0.0140371	-0.113224	-0.0415144	0.00400762	0.159974	0.111725	-0.0821283	-0.0293066	0.00301584	0.0698396	-0.0251126
CATSPER4	0.15501	-0.0143949	0.00443866	0.0021658	-0.0147085	-0.0581887	-0.0308561	-0.0137598	-0.0213981	-0.0831987	-0.00423148	0.0101902
COL19A1	0.0453765	-0.0147873	0.0467186	-0.110678	-0.0823774	0.105555	0.0440642	0.155043	-0.0177927	-0.0525054	0.0217742	-0.0199256
CAPRIN1	-0.00463257	-0.0177511	0.04792	0.12551	0.0428842	0.180469	-0.0742684	-0.283675	0.00139282	-0.015024	0.0256739	0.0986511
PRM3	0.0904714	-0.0186409	0.135238	0.0750273	0.0811458	0.155313	-0.02172	0.0385752	0.0840415	0.075448	-0.0322248	0.0111261
SRD5A2	0.0515459	-0.0188433	-0.113163	-0.0744404	-0.0285347	-0.0738431	-0.0994791	-0.0484773	-0.0284644	0.0268524	-0.0392216	0.147039
JAG2	-0.0389141	-0.0192527	-0.134006	-0.128639	-0.0297743	0.251489	-0.158224	-0.439942	-0.298786	-0.0668034	-0.118416	-0.504087
NRP1	-0.10792	-0.01985	-0.206835	0.110855	0.0464268	-0.147155	-0.135672	-0.340617	-0.27359	-0.0629826	0.162855	-0.153881
C11orf20	-0.0388734	-0.0200535	-0.0484508	0.0861701	0.175855	-0.0448426	-0.0368643	-0.0392196	0.0980037	-0.00619106	0.109765	-0.0400215
DAZ4	-0.025074	-0.0202662	0.0491261	-0.0764675	-0.0348705	0.104961	-9.1908e-05	0.0878122	-0.051204	0.0443293	0.0727976	0.060025
SPATA5	0.1295	-0.0206728	-0.155805	-0.0195256	-0.0336711	-0.0641213	0.00587277	-0.127783	0.15797	0.0880799	0.00542041	0.115462
DIAPH2	-0.211083	-0.0214466	-0.284425	-0.0193289	-0.0815219	-0.187063	-0.042462	0.0219603	-0.294941	0.0689949	0.12155	0.226393
AMIGO1	-0.159777	-0.0215991	0.0904929	-0.0110566	-0.0748833	0.118841	-0.0210358	-0.135315	0.0520727	0.0571676	-0.0611199	-0.00646198
RFNG	0.0230085	-0.0235997	0.240043	0.0972143	0.0490676	0.0346113	0.0155998	-0.0705466	0.260877	0.0465278	0.0985288	0.0679076
DBN1	-0.0616353	-0.024057	0.249816	-0.0655403	-0.0148314	0.328994	0.0779668	-0.0204087	0.191234	0.0465278	0.0496227	0.0422991
TSSK6	-0.0307453	-0.0259905	-0.0170049	0.0351874	-0.111187	0.0601158	0.0415263	-0.0115817	0.0348777	0.105672	-0.070007	0.0451288
CATSPERB	-0.0255398	-0.0277613	0.211965	0.0422994	0.333818	-0.0468739	-0.0491524	0.18618	0.138189	-0.249259	-0.142902	-0.415835
DCX	0.0350754	-0.0279532	0.0805305	-0.000660059	0.0528028	-0.137857	-0.0651655	0.123804	0.0502064	0.109089	0.149908	-0.0845266
TSNAX	0.0791194	-0.0280103	-0.0396905	-0.0607904	0.116437	0.106204	0.11633	-0.211899	0.156297	-0.0579326	0.227874	0.349326
CADM1	-0.146319	-0.028346	0.0537016	-0.0285687	-0.180796	-0.0591873	0.0247091	0.0924005	0.115555	0.016281	0.0895811	0.0146177
ZIC2	-0.0117786	-0.0284807	-0.0344319	0.130103	-0.107308	0.0255842	0.104133	-0.0374288	0.0548612	-0.0240687	0.184544	-0.0860555
SEMA3D	-0.00850543	-0.0284899	-0.0629138	-0.172228	-0.0476836	-0.0663429	-0.00311741	0.111758	0.0688068	-0.0586499	-0.117775	0.0219225
SMOC1	-0.0290174	-0.0291065	-0.177478	0.163963	-0.0647474	-0.20884	0.0670112	-0.124677	0.022463	0.129876	0.226064	0.272537
FCRLA	-0.0606279	-0.0314753	0.0444652	0.073302	-0.102784	-0.0443163
HORMAD1	0.0537744	-0.0316444	-0.148344	0.0194895	-0.0106003	0.071356	0.0207462	0.0652814	0.103561	0.168353	0.0537884	-0.0505371
FEZF2	0.0792297	-0.0320524	-0.0992657	0.0111604	-0.00998975	0.0220361	0.0753038	0.034514	-0.0101457	0.0558355	-0.0271571	0.140419
EFNB2	0.0889551	-0.0323518	0.0929191	0.0624755	0.0545627	0.448206	0.119415	-0.0593317	-0.063775	0.257812	0.402305	0.220142
PAX6	0.0279159	-0.0325164	-0.276687	0.0355301	0.00141403	-0.101238	0.0182074	-0.0751019	0.0324972	0.0461036	-0.0489189	0.0436086
HMX3	-0.0221624	-0.0330222	0.0345499	-0.023739	-0.00531165	-0.145063	0.0370041	0.00755188	0.0377148	-0.0397324	-0.0116253	-0.000270792
HEMGN	0.070176	-0.0344019	0.165265	-0.0214898	-0.201514	0.104429	-0.0322666	-0.068478	0.0271687	-0.0921598	-0.0222546	-0.100468
NHS	0.0731934	-0.0349353	0.300737	0.11288	0.130391	0.226713	0.241964	-0.51575	0.119989	0.045744	0.173528	0.207461
RAB5A	-0.14027	-0.0355969	0.227299	-0.0373412	0.158012	0.21476	0.00660473	-0.213985	0.113712	-0.0387752	-0.0157852	0.146696
VAMP5	0.0723173	-0.0382368	0.103937	0.105543	0.0965722	-0.520867	0.0749965	0.122572	-0.153269	-0.174727	-0.181672	-0.351922
NKX2-6	-0.0205827	-0.0390681	0.20122	0.0299991	-0.0285084	-0.00597758	0.0147492	0.0052975	-0.0836561	-0.154982	-0.0325724	-0.0487713
TSSK2	-0.06473	-0.0391067	0.177649	-0.124385	0.054505	-0.0151736	0.0748244	-0.0420289	-0.156117	0.107235	-0.0891241	0.00116603
TSG101	0.0533652	-0.0409195	0.0201166	0.00225885	0.0273584	-0.127721	-0.117596	-0.08123	0.00352724	-0.0207594	-0.00594801	-0.00672162
KRT6A	-0.203998	-0.0434738	0.0110331	0.00614394	-0.0881263	0.0540653	-0.364561	-0.2755	-0.232001	0.00583952	0.100444	0.0295989
PPP1R9A	-0.00160132	-0.0442197	-0.117534	0.00133133	-0.0629991	0.113209	0.233693	0.228997	0.343307	0.0375091	0.0759162	0.0250367
NLRP14	0.0532821	-0.0463413	-0.119372	0.114337	0.0265515	-0.156156	0.0178489	-0.00359755	-0.00652135	0.0350582	0.0589591	0.00918456
CAV3	0.0198393	-0.0465653	-0.0439046	0.0753229	-0.00865945	0.105999	0.100303	-0.0379279	0.0437072	0.0156316	0.0519928	0.0688575
GAP43	0.00198372	-0.0476285	0.0545691	-0.00215227	-0.0674799	-0.0159378	-0.0589865	0.0898626	0.0355538	0.0449705	-0.093831	0.0537206
PEG10	-0.00383267	-0.0476779	-0.169451	-0.0282528	0.0897243	0.180305	-0.0395701	0.0915267	0.0931678	0.0301424	0.0425691	0.260213
ASF1B	0.0445298	-0.0478586	0.0514397	0.116773	-0.255383	0.046672	-0.0526519	-0.0460652	0.0637427	0.0701696	-0.128152	0.288878
TAF8	-0.0167239	-0.04786	0.258248	0.0709018	-0.0903575	0.149364	-0.230719	-0.159214	0.134425	0.0044082	0.145899	-0.0950642
KAZALD1	0.115099	-0.0481908	-0.0290125	-0.0354628	0.0112437	-0.0217367	0.0628077	0.0634062	-0.0823235	-0.00647022	-0.0351302	-0.0384952
MDFI	-0.0189827	-0.048445	-0.138013	-0.117328	-0.0874728	0.123531	-0.051279	0.00531338	0.0699798	0.0458282	0.0671604	0.0755524
TNFSF12	-0.0895397	-0.0492906	-0.00200827	-0.0295866	-0.0425878	0.191483	-0.114639	0.0444346	0.118724	-0.038795	0.0386311	0.193499
CBFA2T3	0.0221613	-0.0493695	0.0437426	0.0141852	-0.0135617	-0.00949835	0.0592633	0.159911	0.0355893	0.0221097	0.0798837	0.0390897
GNPTAB	-0.0405279	-0.0493975	-0.241227	-0.0464536	-0.177876	0.016665	-0.331829	-0.397148	-0.347521	-0.0932776	-0.291873	-0.12623
SPAST	-0.112985	-0.0495131	0.209003	-0.0924705	0.167643	0.061946	0.321986	-0.428592	0.38464	0.474803	0.400123	0.300018
AZI1	0.131524	-0.0496758	0.0124202	-0.0568182	0.0960192	0.203935	0.0402625	-0.523603	0.109574	0.010572	-0.0526645	-0.0229952
TRAPPC9	0.118608	-0.04979	-0.197583	-0.00402818	0.0966417	-0.126148	0.0805612	0.0637426	0.0873948	0.124317	0.0244937	-0.00957705
ZNF541	-0.0754244	-0.0505183	-0.00928441	-0.129955	-0.0304199	-0.0298768	-0.0410203	-0.0687643	0.0911782	-0.0140185	0.0768919	0.0890534
VEGFC	-0.0806552	-0.0511373	-0.410334	-0.129173	-0.342065	-0.328397	-0.246665	-0.0141523	-0.444446	-0.164808	0.560534	0.190209
PPDPF	0.0921038	-0.052037	-0.18341	-0.139379	-0.164452	-0.211233	0.109504	-0.00178264	0.146612	0.0428236	-0.19375	-0.148137
RPS21	-0.0358654	-0.0547484	0.0502523	-0.12014	-0.0260588	-0.18105	-0.0599357	-0.0258689	0.208503	-0.127471	-0.0907771	0.374313
PBXIP1	0.181213	-0.0582236	0.130731	0.279545	0.0498698	0.068992	-0.0148873	0.122391	-0.190144	0.0316946	0.156222	-0.190753
NEUROD6	-0.0580542	-0.0587683	-0.0851179	0.00569985	-0.164355	-0.0935248	-0.111593	-0.04048	-0.117123	-0.011532	-0.0661356	0.0874854
ANPEP	0.0511488	-0.0596201	-0.0399349	0.0052925	-0.0269356	0.0912881	0.148842	-0.0590277	-0.0855509	0.0414282	0.212033	-0.159402
SEMA4A	0.0985895	-0.0596921	-0.735846	-0.0113749	-0.136792	-0.648157	0.039267	0.0627618	-0.295328	0.0450242	-0.164792	-0.379963
C15orf2	0.0633265	-0.0599704	0.0692902	-0.100928	-0.0932661	-0.0186488	0.0793843	0.16788	0.151377	-0.0574606	-0.0343279	0.0395435
MORC1	0.00296748	-0.0622025	0.0175869	-0.0711567	-0.0186764	0.144452	-0.0343124	0.0529383	-0.0271878	0.000166671	-0.0418897	-0.130806
EID1	-0.174997	-0.0626686	0.0325559	-0.145097	-0.218877	-0.199857	-0.123742	-0.146239	-0.168206	0.0102921	-0.120355	-0.055668
ODF1	0.00359277	-0.0661598	-0.0353684	-0.0605005	0.0291022	-0.160565	-0.0533043	0.0460054	-0.00029147	0.00649856	0.0660936	-0.0890399
HHEX	-0.0190435	-0.0697776	-0.122421	0.0327056	-0.060837	0.00356474	0.153347	-0.173555	-0.0296338	-0.0440822	-0.0670685	0.0250813
SLIT2	0.11172	-0.0719796	-0.116508	-0.0803109	0.0680279	-0.0652133	0.0361789	-0.0537233	0.0799828	0.0889163	0.235758	0.250457
ASCL2	0.0957616	-0.0722204	-0.124397	-0.0216965	-0.332419	0.00720904	0.0271664	-0.189334	0.0889381	-0.296659	0.188433	-0.424828
SEMA3A	0.00482004	-0.0725379	-0.682829	0.102993	-0.226669	-0.183006	-0.249515	0.147964	-0.443716	0.160897	0.712983	0.732639
ARHGAP22	-0.174483	-0.0740185	-0.228726	-0.394517	-0.0371916	0.00740849	-0.18715	-0.198935	0.0750852	-0.150119	0.0486813	-0.064401
SFRP4	0.110837	-0.074337	0.0902465	0.0323061	0.108713	0.185731	0.00942642	-0.0998378	0.0935101	-0.0399746	0.0865225	0.210659
INSM1	0.0564469	-0.074804	0.0965489	0.0728373	0.00706377	-0.306273	-0.0756763	0.0476083	0.203026	0.0164104	0.0914245	0.0494004
TWSG1	0.0213619	-0.0752921	-0.083729	0.0524643	-0.0829057	-0.18196	-0.0885451	-0.160121	-0.236239	0.0793823	-0.176275	-0.119671
GPM6B	0.0192967	-0.0768368	0.206136	0.145913	0.200698	0.260202	0.0961547	-0.142918	0.0781285	0.0293206	0.161999	-0.0244838
ZIC3	0.0997879	-0.0770163	0.0437921	-0.00847668	-0.054849	-0.0273697	-0.00829684	-0.00734552	0.00526897	0.0170912	-0.015309	-0.0214916
FEV	0.0117592	-0.0786156	0.0373892	0.164276	-0.0846857	-0.0645698	-0.108463	0.0244517	-0.0735085	-0.0161424	0.128515	-0.240371
CASP14	0.000448655	-0.0801412	0.211688	-0.0913836	0.0381085	0.034425	-0.0680819	-0.0248752	-0.0153122	-0.0022389	-0.0421507	-0.169784
ROBO1	-0.157956	-0.0821684	-0.0305165	-0.00957576	-0.00802518	0.243266	0.268342	-0.0484565	-0.312439	0.268636	0.166593	0.0576285
PTPRU	-0.218296	-0.0851345	-0.057122	0.285628	-0.175234	-0.140351	0.0816701	-0.0429824	-0.155196	-0.0214219	0.0475533	-0.246064
STRBP	0.00992649	-0.0852163	0.224738	-0.0136145	-0.125876	0.0109339	0.00896168	0.0454715	0.148481	0.0849003	-0.0561671	-0.148833
PAFAH1B1	-0.144683	-0.087011	-0.118315	-0.0809529	-0.100577	0.132106	-0.304958	-0.093794	-0.0485826	-0.158693	-0.390793	0.291972
SPATA6	0.0771945	-0.0870788	-0.107352	-0.0585463	-0.048092	-0.102884	-0.0103063	-0.0844768	0.105126	0.0712472	-0.0353135	-0.318571
EFNB3	0.000641676	-0.0880495	-0.0847932	0.0221351	-0.0214515	-0.0782903	-0.000832084	-0.102623	0.07935	0.136167	-0.102727	-0.0736906
BMP8A	-0.0217785	-0.0919951	0.127121	-0.144196	0.0434246	0.0290771	0.0222439	-0.0177067	0.16127	-0.000435501	-0.0627777	0.0177228
CAMK2G	0.0508244	-0.0936891	0.169055	0.196669	0.247015	0.10977	0.116592	-0.0868175	0.0361246	-0.112382	-0.182554	-0.00751486
DLX2	-0.0557431	-0.0942735	-0.0867651	0.112471	0.0304751	-0.00231198	-0.05653	0.0644576	0.0808132	0.00427682	-0.147707	-0.0517196
MLF1	-0.0741977	-0.0959584	-0.0283115	-0.17388	-0.0936409	-0.153698	0.206739	-0.117281	0.020783	0.269552	0.333075	0.0387638
FRZB	0.0189776	-0.0963613	0.038204	0.0618045	0.14932	0.0892783	0.351708	0.0367238	0.0507417	0.209536	-0.0473713	-0.0559413
HLX	0.287916	-0.0970982	0.113827	-0.0271858	0.00364712	0.0806216	0.0101885	0.136948	0.140942	0.00772053	0.213653	-0.00907465
PMP22	0.00842568	-0.0972025	-0.0641164	-0.0800823	0.0239317	-0.123228	-0.031779	-0.0731425	-0.0563407	0.0362225	0.122352	-0.0369585
PBX1	0.0669126	-0.0995827	-0.011381	0.0903903	0.0247507	-0.139189	0.08818	-0.0811196	0.133974	0.129792	0.00207006	0.0798906
EDA2R	0.0516162	-0.100957	0.193388	0.00739334	-0.0120272	0.04508	-0.0102574	0.0098361	0.0293031	0.0319695	-0.00851776	0.120611
NFATC4	0.133806	-0.101194	0.190446	0.0965268	-0.0244	-0.149616	0.148725	-0.0536014	0.00430637	0.151394	0.00510584	-0.230636
ANGPT1	-0.0710355	-0.101255	-0.117032	0.18133	0.00676068	-0.189868	0.00700769	-0.414099	-0.101374	0.0562229	-0.027413	-0.122158
SLC2A14	-0.0622025	-0.102027	-0.0229702	0.0452322	0.0301077	-0.077073	0.0535913	0.0462608	-0.0259572	-0.0245074	0.0286308	-0.0462948
CATSPER1	-0.0781891	-0.105448	0.0431488	0.0375528	0.0667627	0.131674
THOC5	0.0725709	-0.106966	-0.0350163	-0.0562115	-0.000785526	0.0439662	-0.0242554	-0.22222	0.0393368	-0.0472897	-0.0841786	0.0206762
LAMA5	-0.10301	-0.108392	-0.287431	0.0736946	-0.199429	-0.282455	-0.124166	-0.291509	-0.228678	-0.0573341	-0.174144	-0.38019
ARF6	0.142058	-0.10995	-0.2076	-0.09413	-0.222265	-0.0354393	-0.0561825	0.0877189	0.0408679	0.210174	0.00517857	0.270461
FAM120B	-0.182395	-0.110572	-0.0778272	-0.102267	-0.0191813	-0.089746	-0.0433874	-0.113839	-0.0148341	-0.155304	-0.0577105	-0.268419
SRD5A1	-0.0778557	-0.11163	0.144381	0.00536097	0.0535785	-0.0696553	-0.11853	-0.144557	0.0237819	-0.0903593	-0.270875	-0.530994
MEA1	0.132512	-0.113179	-0.115466	-0.0104683	-0.187905	-0.237999	0.00629391	-0.0286618	-0.10385	-0.038056	-0.0972123	0.188426
INA	-0.146293	-0.113938	0.873034	0.00480572	0.0348926	0.484425	-0.0674727	-0.00377791	0.406451	0.039631	-0.162809	0.280206
ROBO2	0.0752463	-0.116047	0.0483724	0.0601406	-0.0170326	-0.051647	0.0262854	0.0649012	-0.0155109	0.00241453	0.0302796	0.000139615
MDGA1	0.0940589	-0.116369	-0.0308394	-0.294042	0.119242	-0.0834707	0.136021	0.0229088	0.170497	0.0127703	0.0480462	-0.129097
CAMK1	0.113615	-0.116669	-0.076836	-0.0963299	-0.0239605	-0.301437	-0.156653	0.0060691	-0.160179	0.00850167	0.0280601	-0.0832115
TCF12	0.0750565	-0.12007	0.234733	0.0986394	0.0335621	0.137136	0.00194075	-0.0563163	0.148109	0.102919	-0.0178917	0.168709
FHL1	-0.19996	-0.120338	0.134966	-0.28818	-0.210714	-0.0949653	-0.108633	-0.128847	0.0215855	-0.0660533	-0.120657	0.191109
KCTD11	0.0606385	-0.122808	0.0366209	0.151476	-0.117904	-0.0356176	0.386258	-0.130067	-0.0750754	0.245529	0.438825	0.163475
CCDC85B	0.234612	-0.128508	0.158274	-0.038056	-0.306737	0.0622461	-0.0533542	0.00396588	-0.119279	-0.000674062	0.0889973	-0.0350326
SEMA6C	0.0739732	-0.129412	-0.0774089	0.171286	0.113523	0.0377486	-0.0891107	-0.114541	0.0877558	-0.0532394	-0.0894061	-0.0862598
CHRDL2	-0.00231479	-0.130361	-0.110565	-0.066326	-0.0340605	0.000520402	0.106755	0.0421688	-0.0227182	0.0988319	0.0509374	-0.00544114
SLCO4C1	-0.00261656	-0.131707	-0.339146	0.0928597	-0.0113155	-0.0174992	-0.112357	-0.487385	-0.499851	0.197312	-0.0586338	-0.00274329
ZFP37	-0.233103	-0.132423	-0.0892725	-0.109972	-0.12247	-0.220656	-0.194374	-0.0934526	-0.0767243	-0.128056	-0.392048	0.0846917
SH2D2A	-0.0700622	-0.13668	0.27031	-0.0704031	-0.0423645	0.207402	-0.0144684	0.0516297	-0.177708	-0.14521	0.140869	-0.0455528
AAMP	0.129158	-0.136854	0.12058	-0.0163868	0.0213256	0.211658	-0.0974936	0.0229727	-0.0468859	-0.0594155	0.109687	0.0670354
CENPF	-0.0639403	-0.14379	0.17165	-0.102183	-0.147357	-0.131354	0.0900482	0.110331	-0.216759	-0.0212967	-0.0831686	0.0627587
NDRG3	-0.0544128	-0.145279	-0.180281	0.0760764	-0.0658224	0.135069	-0.0690244	-0.295878	-0.232259	0.081108	-0.286202	-0.139898
EID2	-0.0648817	-0.145624	0.0992498	-0.131939	-0.0263144	0.0563936	-0.0442163	-0.148287	0.26744	-0.011928	0.0156953	0.30183
KIF2A	0.129381	-0.147634	0.126582	-0.0762635	0.0770533	-0.144942	-0.134065	-0.0617189	-0.0752591	-0.0628349	-0.112598	-0.157485
DUSP6	0.373201	-0.148833	-0.209633	-0.28541	-0.0411701	-0.0919172	0.23439	-0.212124	-0.182809	0.0844145	1.03497	0.693295
NPNT	-0.15818	-0.152913	-0.106035	0.0723117	-0.140445	-0.115468	-0.121478	0.0924578	0.211226	-0.0975268	0.141295	0.207051
SLC9A1	-0.144286	-0.156095	-0.0804615	-0.000658356	-0.00996235	0.183379	-0.152717	-0.145352	-0.0446225	-0.097717	-0.030336	-0.0444548
SUV39H2	0.207495	-0.160748	0.206873	-0.205125	-0.115644	-0.108379	-0.081895	0.0936027	-0.0347891	-0.139371	0.0242278	0.0752147
RBM45	-0.165504	-0.16201	0.069302	-0.221175	-0.224355	0.226156	-0.0228467	-0.328993	-0.110828	-0.0779016	-0.186623	0.0811174
UTP14C	-0.235644	-0.162732	-0.190953	0.0664444	-0.160813	-0.0165787	-0.17537	-0.10553	-0.148469	0.0174498	-0.0629055	-0.0888238
ANGPTL4	0.0305118	-0.166373	0.268598	-0.059594	-0.146844	0.105452	0.178946	-0.519362	0.121168	0.122361	1.25322	0.330583
MEG3	-0.167802	-0.169553	0.124454	0.0230456	0.0952106	-0.110785	0.00228351	-0.104388	-0.0531035	0.0233752	0.0356707	0.15241
DMRTA1	-0.319228	-0.169997	-0.251083	-0.0736168	-0.0834996	-0.163497	-0.00516399	-0.0286791	0.0573965	-0.0774595	-0.0115192	-0.0633121
FAM65B	-0.123376	-0.170985	-0.0864014	0.168943	-0.0310589	-0.106263	0.0159618	0.16212	0.0328782	0.154343	0.0179575	0.280722
HMX2	0.00675804	-0.171287	0.0566062	-0.0487998	0.0994146	0.129222	-0.137685	0.022847	0.0442875	0.000599342	0.0468171	-0.119719
DOCK7	-0.199475	-0.175575	-0.0408006	0.0161838	-0.0729849	0.0661568	-0.0153857	-0.299694	0.0389721	-0.00156327	-0.0308449	0.0438256
SPEM1	0.0130428	-0.178059	0.386416	-0.0577152	-0.0171758	0.040399	0.0909501	0.0821553	-0.109774	-0.0401242	0.0681167	-0.157063
SPATA20	-0.100424	-0.178754	-0.456512	-0.170831	-0.218263	-0.254112	-0.109827	-0.217159	-0.131243	-0.115373	-0.0926365	-0.246468
TBCB	0.115389	-0.179604	-0.235773	0.0861548	-0.184938	-0.129751	-0.078505	-0.0519971	-0.0582	0.0337808	-0.13972	-0.179806
TTLL7	0.109563	-0.181519	-0.176691	-0.034794	-0.0906494	-0.0428037	0.140988	-0.04749	-0.213823	0.0981086	0.0675808	0.0117173
BZW2	-0.0343245	-0.182567	-0.202846	-0.00372677	-0.133817	-0.0962054	-0.111152	-0.287153	-0.118836	-0.0793475	-0.217754	0.0787591
SEMA3E	0.0563839	-0.183798	-0.0514881	0.0292227	-0.0649154	-0.00113618	0.514665	0.385054	0.204895	0.297489	0.147919	0.431726
TP53	0.137518	-0.184076	-0.0447463	0.0627147	-0.239093	-0.317558	-0.345303	-0.124779	-0.174537	-0.167865	-0.378154	-0.180529
SORT1	0.0293197	-0.200057	-0.214138	0.189821	0.0591438	-0.0880063	-0.112149	-0.276212	-0.221677	0.121356	-0.0851419	-0.525248
HAND2	0.165983	-0.202688	-0.0152335	0.0311552	-0.0834763	-0.118734	0.0268906	0.0643628	0.0419093	-0.0784972	-0.0657084	0.142814
BMPR1A	-0.0258536	-0.207977	0.106371	0.0644497	-0.0803161	0.0984043	-0.15672	-0.333105	0.0204073	-0.0127715	-0.119578	0.0272937
HES6	-0.107892	-0.215608	0.205055	0.00107354	0.0646472	0.246014	-0.0344955	-0.239387	0.229305	-0.0203194	0.0636759	-0.0313446
MGP	0.18497	-0.216356	-0.1735	0.161892	-0.0292219	-0.129774	0.00431626	-0.238958	-0.122898	0.00604855	0.0513659	0.0412518
IFT81	-0.0863863	-0.216889	-0.128923	0.0709155	0.0098517	-0.109188	-0.102904	-0.48885	-0.116648	0.0562248	-0.192736	-0.0637643
CDC20	-0.458557	-0.22074	0.0249665	-0.232718	-0.472747	-0.362978	-0.0124414	-0.131818	0.397955	-0.231952	-0.0068147	0.703109
DLL1	-0.0902645	-0.22674	0.0521232	-0.251034	-0.0734411	0.403289	-0.259526	-0.221208	-0.0215478	-0.0457157	0.281901	-0.319387
PAPPA	-0.531969	-0.231228	-0.45286	-0.322273	-0.324187	-0.284357	-0.381527	-0.729067	-0.689956	0.0494254	-0.0151706	-0.0382797
EGFL6	0.0248987	-0.232837	-0.694764	-0.0946011	0.141452	-0.261044	-0.0662573	-0.606336	-0.528384	0.0387328	-0.413541	-0.706009
HOOK1	0.133481	-0.238246	-0.517164	-0.0279572	-0.359127	-0.484923	0.0534333	0.2323	0.240243	0.396112	0.20376	0.365657
SUV39H1	-0.268686	-0.241749	-0.0884618	-0.112447	-0.221827	0.0447604	-0.145873	-0.258347	0.122969	-0.122142	-0.0647194	0.371463
PAQR7	0.0291843	-0.243296	0.168144	0.0863438	-0.0846525	-0.14767	-0.068276	-0.208212	0.136238	0.115817	-0.150714	-0.278977
SEMA4D	0.0609296	-0.246297	-0.259838	0.272103	-0.0231979	-0.134488	0.0160711	-0.428117	-0.053706	0.037106	-0.266163	-0.264706
EPAS1	-0.0738674	-0.248625	-0.227802	0.0555167	-0.194727	-0.604931	0.0674443	-0.168507	0.101379	0.0874504	-0.162271	-0.39299
SEMA4B	-0.0376608	-0.254116	-0.647284	-0.00545501	-0.146387	-0.126673	-0.0858538	-0.619408	0.0152888	0.113283	0.186037	0.0204858
DCLK1	0.117999	-0.254353	-0.372882	-0.00581743	-0.112235	0.00888192	0.0905805	-0.445443	-0.516453	0.169876	0.00637776	-0.384306
FLNB	-0.176924	-0.256679	0.0682263	0.0122046	-0.0042448	0.190939	-0.357384	-0.317	0.026945	-0.103163	0.0900642	0.323355
DAPL1	0.182162	-0.26475	-1.1342	0.133274	0.0099967	-0.0601991	-0.129488	-0.408507	-0.797076	-0.012968	-0.0605145	-0.370255
SERPINE2	-0.236114	-0.267046	0.200484	-0.228257	-0.346458	-0.267547	-0.0884871	-0.52992	-0.0868401	-0.0999145	-0.0260936	0.133532
RACGAP1	0.0237846	-0.270786	-0.104505	0.0324228	0.106962	0.0729179	-0.0766311	-0.205592	0.0259648	0.0424237	0.0482379	0.326119
DHCR7	-0.0888384	-0.273856	-0.0380728	0.19563	0.173157	0.0361331	-0.0795747	-0.375714	0.0820818	0.199171	-0.239602	-0.107135
TSNAXIP1	0.00982731	-0.285778	0.0789169	0.0851269	0.132995	0.217369	-0.0778837	-0.201374	-0.169763	-0.00253727	-0.0115009	-0.0396784
ROBO3	0.179102	-0.296127	-0.356216	-0.0183115	-0.159916	-0.281092	-0.0863004	-0.0380971	-0.0378652	0.121571	0.0435578	0.0104136
NDE1	0.0518251	-0.322854	-0.593913	-0.0688275	-0.345282	-0.504409	0.0688012	-0.0985756	-0.0823715	-0.116393	0.34846	0.292
SPATA19	0.100475	-0.324142	-0.132059	0.00602941	0.0423734	0.0982397	0.000857786	0.129386	-0.00315194	0.100695	-0.0898412	0.020151
CAPRIN2	-0.0371943	-0.338722	-0.0845393	0.00317852	-0.0603683	-0.441944	-0.252832	-0.405286	-0.114768	-0.252876	0.49728	0.160082
SEMA4F	-0.245437	-0.357195	-0.239724	-0.0876494	-0.204623	-0.150079	-0.130444	-0.386164	-0.445842	0.0554577	-0.130375	0.0284604
NXN	-0.0419494	-0.358932	-0.395423	-0.0189353	-0.153294	-0.263032	-0.0500858	-0.261171	-0.197318	0.12911	-0.102855	-0.065933
FOXO4	0.0244618	-0.378631	-0.131792	0.0708199	0.0168929	-0.0276632	0.0974605	-0.192482	-0.186536	-0.118419	-0.163501	-0.466298
SEMA6A	0.131479	-0.393642	-0.654897	0.402648	-0.358419	-0.513533	0.0832068	-0.714898	-0.893131	0.172275	-0.341023	-0.243376
ATOH8	-0.0458094	-0.397943	-0.227389	0.115893	-0.0664173	-0.140485	-0.0346116	-0.299268	0.0813222	0.118956	-0.13935	-0.319783
DLL3	-0.070042	-0.418015	0.260772	-0.267456	-0.0939178	0.275046	-0.00367498	-0.0929454	0.137874	0.0371667	0.13752	0.434603
OSR1	-0.286725	-0.418184	-0.0627494	-0.0917848	0.0484321	0.0544787	-0.381878	-0.125075	-0.435967	-0.149567	-0.130658	-0.503123
INHBB	-0.224201	-0.424119	0.220103	-0.169738	0.0576344	0.195965	-0.056113	-0.0269963	0.0375164	0.0151792	0.0788336	-0.300146
NAV1	-0.111039	-0.451551	-0.315773	-0.194867	-0.287976	-0.218074	-0.264712	-0.467515	-0.240059	-0.126226	-0.15971	-0.291739
GMCL1	-0.145477	-0.476934	-0.188765	-0.0323771	-0.304382	-0.236064	-0.0469799	-0.329552	0.10944	0.0347038	-0.0172689	-0.0799868
DPYSL2	-0.224227	-0.477587	-0.593958	-0.0400769	-0.343998	-0.0330948	-0.209337	-0.433963	-0.625068	0.0406905	-0.165503	0.215824
TCF4	-0.017345	-0.486767	-0.598429	-0.178501	-0.0829245	-0.365639	0.000443854	-0.167978	-0.0668598	0.242251	-0.0671063	0.00906497
EDAR	-0.0633618	-0.498021	-0.202711	-0.181451	-0.0403149	0.0818562	-0.128414	-0.219154	-0.136372	0.206869	-0.0371156	-0.0655659
PGF	-0.0771719	-0.793351	-0.72265	-0.0259007	-0.468091	-0.421897	-0.0130372	-0.557064	-0.487219	0.0546732	0.234985	0.393776
DMRT3							-0.121029	-0.0201778	-0.0016382	0.0308758	0.0841964	-0.0277937
LBX1							-0.107884	-0.069317	0.102994	-0.125814	0.0900467	0.0253223
ZEB1							-0.0988158	0.0242983	-0.0486533	-0.0291016	0.127007	0.0348068
ZIC1							-0.0775005	-0.0148908	-0.0233214	0.0615378	-0.105291	0.0779468
TSSK3							-0.0613418	-0.00399485	0.0749193	0.0157241	0.0262401	0.0119358
RNF151							-0.0594844	0.032206	-0.0199899	0.0635751	-0.0631464	-0.0394781
DMRT1							-0.0496003	0.0473375	-0.102002	0.174003	0.116859	0.125428
IGSF10							-0.0490854	0.0616265	-0.103557	0.0265801	-0.0403783	-0.080874
ADCYAP1R1							-0.0425664	-0.00901261	-0.00711299	-0.0325602	-0.0639448	0.0113633
NTNG2							-0.0400144	0.0647061	-0.226733	0.0397578	0.00405043	-0.0589443
MAEL							-0.0394965	0.0184388	0.00418322	0.0256567	-0.0364498	0.0233898
PIWIL1							-0.0383214	-0.0731011	0.071563	0.106615	-0.0788883	0.0474821
DLL4							-0.0344689	0.0116168	0.0170372	-0.0385947	0.0232997	-0.0205767
NTRK3							-0.0261196	0.0108102	0.0274125	0.0428486	-0.0399185	0.153115
TXNDC8							-0.025293	0.0288988	0.0399661	-0.0219706	0.041208	-0.0464164
CIT							-0.0238627	0.0287047	-0.0171311	-0.0688573	-0.0141394	-0.0539194
SLC9A10							-0.0218363	0.0252629	-0.0584037	0.00148666	0.0299544	-0.0386518
NHLH1							-0.0211288	-0.0361125	0.0813298	0.0351225	-0.0352099	0.0327515
CSRP3							-0.0198869	-0.0552423	0.0322441	-0.0194088	0.0284922	0.0856436
PAX5							-0.0134525	-0.0522785	0.0407533	0.0364625	-0.02368	0.062983
MIXL1							-0.0110374	0.0913461	0.0171804	0.0453584	-0.00429066	0.0110448
NEUROD2							-0.0105555	-0.0248041	0.0571549	0.0502233	0.0447305	0.0792683
RNF17							-0.00508883	0.0598922	0.0842816	0.000873148	0.0516401	-0.0244275
ZNF423							-0.000786878	-0.0292857	0.0962374	-0.0111857	0.0568918	-0.0321307
TSSK1B							0.00565979	-0.093258	0.0541691	-0.109178	-0.0944389	0.123447
COL15A1							0.00597092	-0.0480344	0.0741626	0.0357305	-0.0201515	0.0385744
NTRK1							0.00652637	-0.104296	0.040224	-0.000798469	-0.0102226	-0.0123262
GCM2							0.00888385	0.0247293	0.0936714	-0.0219014	0.0618833	-0.0664843
PIWIL3							0.0141067	0.0703516	-0.0160553	-0.00506063	-0.000899125	0.0141312
GLI2							0.0148161	0.0721918	0.0276894	0.0655567	-0.012072	0.0408176
PMCH							0.018791	-0.00693774	0.0188902	0.0032349	-0.00281768	-0.0786155
ADAD1							0.0229736	0.0621481	0.087301	0.00767115	0.118387	-0.0320315
GLDN							0.0257672	-0.0125458	0.0610327	-0.0622339	0.0336033	-0.097164
WIPF3							0.0296589	-0.0158398	-0.0974034	-0.0112311	0.0720478	-0.051267
PAPPA2							0.0297004	0.03977	-0.0250551	-0.00423173	0.12338	0.0820944
ZFP41							0.0338513	0.0621327	-0.0590117	0.0110388	0.0311053	-0.0842616
FEZF1							0.0390228	-0.0840242	-0.129058	-0.0246396	0.0637421	-0.196293
NANOS2							0.0411054	-0.00800304	0.0625116	0.0190702	0.0567783	0.197583
PDILT							0.0432877	-0.0181613	0.0611983	0.0113323	0.0171788	0.0304248
PIWIL2							0.0496856	0.0527802	0.0366085	0.117275	-0.00174334	0.0927211
INHBA							0.0513479	0.051413	0.0669574	0.0102553	0.0233725	-0.025957
TDGF1							0.0558327	0.0406502	-0.0759284	-0.0151902	-0.0302985	-0.00358515
ODF3							0.0750125	-0.0845985	-0.00959514	-0.0801274	0.0128441	0.0498471
SOHLH1							0.0791766	-0.0016614	-0.0582713	0.013275	0.0181818	-0.00997101
DPY19L2							0.0959095	-0.0664806	0.0699473	-0.0390574	0.0392035	0.103449
NANOG							0.0991693	-0.0542113	0.0826974	-0.029098	-0.0443079	-0.0319563
MYT1							0.115359	-0.0662391	0.0514938	-0.0177426	-0.00295573	-0.00814971
ANGPTL6							0.117139	-0.133819	0.0439312	-0.0176772	-0.104271	0.0028713
TSPY3							0.125499	0.0147606	-0.020391	0.0332003	0.0189738	-0.0769328
CREM							0.125786	0.0207314	0.199739	0.00708012	0.0434049	-0.0573841
MURC							0.156476	0.0216457	-0.0793492	-0.0103566	0.0533754	0.0678431
HIST1H1T							0.251729	0.0266578	0.0764435	-0.0151694	0.0251308	-0.0211955
Blank cells: no data

## Sheet: Table F
Table F. Differential expression of genes related to cell proliferation in differentiated and basal airway epithelial cells collected from normal and asthmatic donor lungs after mechanical injury
logFC differential expession
	Normal AEC						Asthmatic AEC
	dAEC			Basal AEC			dAEC			Basal AEC
	2	8	24	2	8	24	2	8	24	2	8	24
IL1A	1.16702	1.39263	0.101229	0.265297	0.366678	0.14631	0.557064	0.844957	0.179972	0.140529	0.78463	0.432604
PIM1	1.01743	1.08326	0.583316	0.21858	0.705146	0.284373	0.545332	0.72168	0.226062	0.644952	0.336066	-0.0157121
LAMP3	0.0304692	0.952569	1.19142	0.237301	0.120069	0.213813	0.177489	0.554455	1.16289	0.262354	0.0752854	-0.308253
ISG20	0.369199	0.721895	0.677746	0.284907	0.456203	0.0930533	0.380275	0.827237	0.383447	0.338789	0.658757	0.165892
CLK1	0.430318	0.664614	0.422169	0.383258	0.549485	0.201715	0.506982	0.464926	0.246311	0.541598	0.531169	0.324322
CDV3	0.146826	0.59916	0.489817	0.0854705	0.604051	0.472922	0.33751	0.331628	0.299046	0.0980269	0.376621	0.0839891
CYR61	0.0565446	0.597946	0.761631	-0.206549	0.375457	0.597978	0.0821872	0.644424	0.549575	0.158684	0.599312	0.441528
CXCL1	0.407641	0.589507	0.733277	0.650742	0.813234	1.06834	0.563263	0.408031	0.438557	0.448882	0.669447	0.263301
SBDS	-0.0133003	0.495438	0.528175	-0.0352334	0.153582	0.538241	0.456601	0.289821	0.513539	0.226433	0.537499	0.557291
EPS8	-0.0566762	0.436312	0.369331	-0.162326	0.128926	0.0419553	0.354288	0.155772	0.519164	0.220026	0.110965	0.0306032
ERF	0.0233634	0.424719	0.22594	-0.0737565	0.264888	0.322646	0.348251	0.0665104	0.22838	0.0376613	0.0819714	0.0442688
EMP1	-0.0218884	0.404428	0.341798	0.0908209	0.0486924	0.381743	0.190771	0.453424	0.121752	0.230599	0.632012	0.37307
BCAR1	0.0801086	0.395088	0.147477	0.0306216	0.225609	0.282799	0.222139	0.342024	0.245036	0.0555684	0.366036	-0.183542
RAP1B	-0.185357	0.388791	0.469849	-0.0834553	0.25224	0.28325	0.316741	0.243487	0.306929	0.204471	0.417767	0.22408
FTH1	-0.0978429	0.377462	0.518709	0.0686122	0.231381	0.290194	0.15045	0.176496	0.223062	-0.100536	-0.0905102	-0.376569
CSGALNACT1	-0.0270321	0.375831	0.509552	0.086672	0.19654	0.330605	-0.143893	0.0381949	-0.0113169	0.106312	-0.0942633	0.00855176
MET	-0.165625	0.363519	0.312929	0.0302962	0.265513	0.207271	0.39046	0.394371	0.288476	0.238105	0.519384	0.213878
PPARD	0.065928	0.360295	0.550543	0.0938729	0.350663	0.543341	-0.0195598	0.228212	0.173612	0.277117	0.468642	0.109497
HDGF	0.176794	0.357797	0.440481	0.0863351	0.182487	0.0926434	0.189064	0.593872	0.597294	0.122715	0.0129503	0.122025
ERCC1	0.131295	0.326899	0.087211	-0.139243	0.0700635	-0.268014	0.0435896	-0.175951	-0.0493935	0.0896066	0.341175	0.342069
HDGFRP3	-0.245674	0.322183	0.100855	-0.251605	0.0711473	-0.0279684	0.169471	-0.299853	0.194499	-0.00817789	0.145466	0.252258
SFN	0.18442	0.321149	0.066606	-0.0689806	0.177299	0.209076	-0.178717	0.14206	-0.0181633	0.0255094	0.136217	-0.0180864
CYP1A1	-0.24647	0.311482	0.662133	0.336923	0.282575	0.284608	0.101681	0.505198	0.561236	-0.00201574	0.731839	0.890756
YAP1	-0.231724	0.301577	-0.0378578	-0.103631	0.252512	0.279609	0.143717	-0.0705973	0.109545	0.0618107	0.142778	0.244689
ILK	0.0167275	0.293819	0.211145	0.0259838	0.175712	0.460351	0.278782	0.0771114	0.0992431	0.0321849	0.325126	0.14377
VTI1B	-0.0688141	0.29011	0.197177	-0.0159465	0.0709475	0.030222	0.374954	0.172324	0.0656218	0.0400464	0.0471231	0.00702322
STIL	0.117494	0.288996	0.33021	-0.0986647	0.144486	0.326623	0.242867	-0.0720033	0.107108	0.185799	-0.0269487	0.124137
IGSF8	0.0974714	0.288739	0.148082	0.102748	0.0363421	0.104171	-0.123239	-0.113364	-0.404984	0.166446	0.124979	-0.383064
PIM2	0.37183	0.287206	0.260946	0.0950832	0.262245	0.218858	0.282288	0.32739	0.301167	0.167524	0.00922148	0.00930352
ACHE	-0.0117038	0.281962	0.173035	0.110144	0.0251024	0.121222	-0.0189624	-0.0498987	0.0765221	0.0529866	0.0515181	0.0224981
CD274	0.0374443	0.27985	0.0428353	-0.215273	0.214428	0.11283	0.0058529	0.09935	0.0689627	-0.169953	0.301755	0.0626611
IFI16	0.0187051	0.27161	0.104961	-0.0784761	0.170199	-0.0342034	-0.155907	0.230926	-0.0573047	-0.00868504	-0.239925	-0.210994
CD276	0.147805	0.269827	0.302789	0.132957	0.132059	0.324625	0.0441782	0.0840131	0.0484674	0.0263547	0.034987	0.0628111
RPS27	0.0571582	0.269539	0.171092	-0.00922161	0.0695098	0.0896458	0.334289	0.357611	0.261832	0.176584	0.242261	0.0157002
ZFP36L2	0.654971	0.269453	0.4618	0.128339	0.076785	0.0926005	0.0735945	0.119104	-0.0611803	0.0144466	0.0644287	-0.126264
MAP3K11	-0.0149396	0.261909	0.150102	0.108452	0.300014	0.220295	0.230446	0.168403	0.248366	0.136076	0.180693	-0.231615
PDXK	-0.0539728	0.2524	0.263776	0.198281	0.212607	0.383565	0.050774	0.0453063	0.152438	-0.124742	-0.160424	-0.241941
SCRIB	0.0655645	0.247975	0.20012	0.210646	0.261246	0.20106	0.139256	0.0557211	0.252915	-0.0404691	-0.0592187	0.0571914
PES1	-0.0842351	0.234309	-0.0674958	-0.0573239	-0.196415	0.2017	0.195194	0.0970047	0.274292	-0.0409895	0.160818	0.139893
DPH1	0.212631	0.228352	0.135904	0.0390756	0.29374	-0.0491608	0.0424258	0.0696491	-0.00485972	0.0253633	-0.0869365	0.00711335
TRIM27	-0.0269182	0.227946	0.139161	-0.1311	0.273554	0.0636604	-0.0156362	0.0909203	0.0193882	-0.029605	-0.0226951	-0.164323
PAK4	0.140095	0.223134	0.274104	0.22411	0.10603	0.119439	0.080824	0.165279	0.0916921	0.0742786	0.171824	0.037716
AKT1	0.0809079	0.223106	0.129934	0.155147	0.0588423	0.170593	0.036392	0.295756	0.288985	0.0473352	0.0151248	0.0580163
CDK5R1	0.0453265	0.212681	0.363841	0.0599574	0.254687	0.666002	0.0875323	0.146453	0.317178	0.0618598	0.34442	0.330768
NAB2	0.459937	0.211481	0.150705	0.250973	-0.219948	-0.205487	0.163735	-0.000421832	0.0318217	0.192565	-0.00829603	-0.072332
LIPG	0.2478	0.210418	0.805953	0.361342	0.124137	0.605151	0.163596	-0.0710984	0.211712	0.435573	0.427939	1.07283
CTF1	-0.0553725	0.207803	-0.196524	-0.0329716	-0.0194425	-0.140552	-0.0585473	-0.110023	0.100636	-9.25633e-05	0.0485849	0.0201139
RPL23A	-0.0432738	0.206328	0.214298	-0.126128	0.0628096	0.00417333	0.142694	0.0635863	0.264067	-0.102012	-0.000505928	0.0354745
MYC	0.0454359	0.206194	-0.0392619	-0.26302	0.0385267	0.278073	0.38633	-0.0295128	0.0705481	0.155666	0.837718	0.21554
PRDM4	0.117509	0.204739	0.371379	-0.0405363	0.0111359	0.187849	0.0371677	0.26167	0.250288	-0.0217101	0.134734	-0.10668
RHBDF1	-0.0168246	0.202367	-0.0186569	0.0740127	0.076628	-0.0252272	0.115932	0.00422027	0.0188464	-0.0225381	0.0228322	-0.149347
IFNAR2	0.603916	0.199514	-0.23835	0.413688	-0.0295604	-0.286734	0.538861	0.487279	0.0749954	0.0854111	0.279005	0.149709
CKS2	0.410218	0.198506	0.32104	0.0237559	0.177125	0.13531	0.525002	0.135942	0.00779483	0.264904	0.188522	0.662975
TGFA	-0.0387073	0.197364	0.0792526	0.2014	0.18585	0.250455	-0.299956	0.0843249	-0.194587	-0.0375652	0.867376	0.449333
GAB1	0.114209	0.188179	0.031059	0.116666	0.111594	0.0362277	0.0901842	-0.1848	0.0733098	0.151047	0.28741	-0.0194164
GOLPH3	0.0402365	0.186936	0.0740003	0.14569	0.209433	0.195335	-0.0649479	0.225527	0.105899	0.0293343	0.0609778	-0.0337535
PPP1R8	0.064836	0.180494	0.0831556	0.11467	0.0877364	0.369525	0.0319257	-0.160411	0.1113	0.0552872	0.112233	0.0950465
CDC14A	0.124309	0.180395	0.238848	0.164121	0.0206902	0.0596614	0.0548107	-0.230354	0.128672	0.0351234	0.0748962	-0.0135515
LRP1	-0.115692	0.176581	-0.163394	0.232941	0.281518	-0.220524	-0.146328	-0.214877	-0.219563	0.22142	0.0243122	-0.435842
FOXC2	-0.141669	0.17642	-0.00327044	-0.00402363	0.0770011	-0.0244928	0.0719653	-0.0339527	0.0243131	0.171183	0.000971892	-0.177901
APPL1	0.135026	0.174386	0.204951	-0.0219013	-0.0544605	-0.032537	0.420055	-0.00772103	0.372009	0.155215	0.343064	0.115136
MELK	0.0424196	0.173994	0.307377	-0.0286733	-0.21105	-0.0136933	0.0211525	-0.0882101	-0.0334987	-0.177002	-0.181834	0.406396
CDK7	0.288406	0.173196	0.147342	0.0927084	0.0820961	0.149469	-0.0108251	0.234289	0.034782	0.0301906	0.302245	0.118644
TACC3	-0.179929	0.168592	0.0723505	-0.248518	-0.112833	0.0457667	-0.00169935	0.177364	0.123315	0.128442	0.00757404	0.632601
LIG4	0.0793728	0.163599	0.037502	0.109904	0.193347	0.21084	0.303277	0.334494	0.600462	0.202842	0.478557	0.322104
CREBBP	0.0377896	0.16118	0.249865	0.0371427	0.293155	0.228399	0.0570794	0.250162	0.139328	0.0834875	0.0972043	0.159463
CDC16	-0.100068	0.160631	0.11998	-0.096585	0.0373765	0.0129982	0.0309877	-0.26852	-0.0136959	-0.0887888	0.0673049	-0.0780742
KIF15	-0.0630629	0.160332	-0.00529311	0.0822077	0.0668097	-0.00881447	0.0349777	-0.0524415	-0.0209167	0.123304	0.0972496	0.289269
NDP	0.813607	0.159518	0.0429546	0.0155061	0.108529	0.239426	0.128276	0.315743	-0.134612	-0.0345281	0.059415	-0.0535032
UBE2L3	0.173991	0.155872	0.117983	0.0832904	0.0983737	0.203641	0.102396	0.326688	0.190879	0.0133336	0.11215	0.256771
CSE1L	0.0601468	0.155312	0.232363	-0.0260741	-0.00670436	0.112958	-0.194684	-0.19521	0.0547319	-0.0806104	-0.00136808	0.3309
INSIG1	0.296032	0.155247	-0.0659552	0.43767	0.226341	-0.0589541	-0.190861	-0.183817	0.22623	0.720942	0.153731	0.307071
FES	-0.230053	0.154537	-0.0582236	0.134038	-0.0469199	-0.0982912	-0.141095	0.0238687	0.057668	-0.0688974	-0.0015453	0.144581
PAK7	0.115621	0.151931	0.121701	0.095724	0.170129	0.00320802	0.052176	-0.114961	0.0491032	0.101586	-0.0281888	0.138582
RETNLB	0.143588	0.151888	0.0641222	-0.00509363	0.186671	0.263148	-0.0435206	0.0419508	0.0953488	0.0525438	-0.0172462	0.0314645
TACC2	0.199391	0.141718	-0.00360665	0.219742	0.203951	0.237166	0.0720946	0.183848	0.079231	0.127663	0.000785945	-0.642245
SERPINF1	-0.0724469	0.135325	-0.173005	0.0832554	-0.129862	-0.0387689	0.0693846	-0.0812359	-0.258015	0.116079	-0.0046875	-0.498933
UBE2V2	-0.0223797	0.133414	0.358682	-0.047581	0.0543232	0.0782083	0.0258184	-0.0193553	0.0330331	0.0256833	0.115116	-0.0383345
ARHGEF1	0.165361	0.133171	0.297669	0.0285114	0.242713	0.206005	-0.025438	-0.00864781	0.0569442	0.0263549	0.178424	0.162139
RBBP7	-0.244187	0.132818	0.0370534	-0.280723	-0.0900874	0.10084	0.0562805	-0.196892	0.0862528	-0.0145463	-0.00936113	0.18158
OCA2	0.22663	0.129867	0.114685	0.277262	0.164723	0.0217527	0.160247	0.0917151	0.279338	-0.0329973	-0.0624939	-0.651793
GAS6	-0.0121581	0.126686	0.360406	-0.0459195	0.0718617	0.347758	-0.00831015	-0.276869	0.0847839	0.0947548	0.0744527	0.217507
IRF2	0.153517	0.124818	-0.0647074	0.0347488	-0.0428135	0.0302331	0.00484233	0.160135	-0.0958631	-0.0435086	0.178549	0.0404837
FTSJ2	0.0837822	0.124181	0.0613094	0.12475	-0.00160295	0.0694164	0.160344	0.301771	0.33298	-0.0611831	0.253511	0.169794
USP8	-0.132959	0.12308	0.372156	0.00823338	0.0938789	0.345771	0.214299	-0.127582	0.318078	0.110952	0.415707	0.106807
GLUL	0.039627	0.121274	-0.0624829	0.345883	0.278677	-1.92332e-05	-0.0672572	0.166005	0.211066	-0.0835776	-0.263938	-0.615764
TACSTD2	0.0576397	0.118788	0.152433	0.0380025	0.0886292	0.126347	0.0160758	-0.0407131	0.0584752	0.00150347	-0.0710728	0.0490241
NCF1B	-0.0456745	0.118453	-0.0447196	0.0623649	-0.0323778	-0.193482	-0.0685209	-0.0894439	-0.0450655	-0.0208041	0.00350857	-0.0306076
MAPRE2	-0.00041999	0.11694	0.0664043	0.0960302	0.0254073	0.276543	0.0453318	0.333319	0.0386518	-0.075671	0.05495	0.310268
STAT4	0.00138459	0.114666	0.062997	0.071859	-0.10852	-0.1397	-0.28337	-0.388482	-0.340084	-0.100977	-0.366253	-0.346858
BST2	-0.0320122	0.112148	-0.0928478	0.141345	-0.233239	-0.194184	0.17631	0.220516	0.407304	0.217141	-0.0244119	-0.0854143
ZNF259	0.113999	0.110442	0.215678	-0.0296489	0.0318016	0.166559	0.0505495	0.0579958	0.0682982	-0.00355946	0.127803	0.0905948
PDS5B	0.0850062	0.109869	0.315339	0.105721	0.0815679	0.0987288	-0.014213	-0.1438	0.0513417	0.191361	0.0208657	0.0266434
PDAP1	0.0265329	0.107992	-0.143836	-0.0646314	0.0230034	-0.112245	0.122589	-0.0142931	0.00348198	-0.0898829	0.0791402	0.01251
NR6A1	0.0144603	0.105017	-0.0613202	0.0590187	0.0386457	0.00316085	-0.0380311	-0.0571372	-0.030858	0.0177438	0.0264792	-0.0167582
NRG1	0.00444764	0.102286	0.104354	0.0830141	0.0763582	0.183163	0.0819975	-0.102436	0.0699214	0.0105149	0.109617	0.640327
EDNRA	-0.0742985	0.100548	-0.543015	-0.221408	-0.273775	-0.447834	-0.134006	-0.364115	-0.46326	-0.130429	0.506191	-0.0318036
TSPY1	0.249933	0.0978284	-0.00407013	-0.062848	0.0895856	-0.147889	0.0215049	0.0870062	0.179365	-0.0587037	-0.142099	0.054278
PCNA	-0.0356244	0.0952797	0.251234	-0.00428938	-0.0723185	0.0233054	0.128702	-0.152442	0.321814	0.153719	0.040072	0.694632
NCF1	-0.0364408	0.0947168	0.0866093	0.0900221	0.0957926	0.036953	-0.0220812	-0.0249967	-0.104949	0.0960424	-0.0192708	-0.185941
UBR5	0.0505313	0.0930065	0.265382	0.174617	0.0797316	0.0812361	0.0101499	0.0940712	0.0830896	0.0816646	-0.0849312	0.0726373
KITLG	0.0723489	0.0884974	0.0197963	0.014163	-0.0779634	-0.019891	0.0520295	-0.0386911	0.185557	0.199915	-0.0846587	0.169566
RAF1	0.0925884	0.0852505	-0.0458013	-0.0322131	0.0171638	0.15732	-0.0621336	0.202338	0.125201	0.0188278	-0.0115952	-0.0488064
GFER	0.0404811	0.0850057	-0.00927474	-0.0337422	0.0178503	-0.0940146	0.0875529	-0.0792192	0.0432115	-0.0737053	-0.0911713	-0.144887
IL2RA	-0.00430807	0.0844889	0.0635753	-0.00205035	0.15212	-0.0520879	0.128187	0.0783857	-0.105647	0.00853069	-0.102614	-0.041014
CDK3	-0.194847	0.0793106	-0.0793465	-0.0541892	0.0624072	0.243762	-0.259976	-0.00578044	0.0840762	-0.0198923	0.00566759	0.0376684
MATK	-0.210231	0.0768439	0.106023	0.0505285	0.111173	-0.0528394	0.306136	-0.0324657	-0.140555	0.000709212	0.137388	0.299674
TRAIP	-0.0715039	0.0763821	0.0992118	-0.0750251	0.179532	0.0141449	-0.0589866	0.00344568	-0.0184551	-0.047836	-0.0463946	0.0825813
ENTPD5	0.0557557	0.0747756	0.202669	0.0808837	0.00241239	0.0843716	-0.248537	0.118395	-0.0190798	-0.119436	0.0276324	-0.128778
FGF5	0.113681	0.0733214	0.026512	0.0576532	0.126911	0.260082	0.00139391	0.0798344	0.145049	0.133544	0.113907	0.235301
CUZD1	-0.0529153	0.072491	0.121803	0.108217	-0.0452394	0.238376	0.00314646	-0.0106438	-0.0598233	-0.0296924	0.073707	-0.0181836
BOK	-0.189473	0.0702047	-0.146053	0.044166	0.0786565	0.301528	0.0127475	-0.315613	-0.238821	-0.0599502	-0.105859	-0.504311
PA2G4	0.0943542	0.0688841	0.157203	-0.0930979	-0.0458049	-0.00631169	-0.0952178	0.333818	0.359357	0.00173647	0.153737	0.349893
NRD1	0.00520728	0.0688257	0.15144	0.0706141	0.100815	0.101649	-0.124604	-0.0528921	0.127343	0.0642957	-0.0821086	-0.0695919
AMBN	-0.00598955	0.066375	0.142798	-0.0263804	-0.0508147	0.0686189	0.0953791	-0.0954193	0.0306902	0.146564	0.0158786	0.0259901
SIPA1	0.103624	0.0645341	0.143986	0.239323	-0.00726963	-0.211013	0.280578	-0.267865	-0.0922811	0.111021	-0.0878179	-0.35261
UHRF2	-0.175609	0.0628522	0.290228	0.000954896	0.280733	-0.142054	0.0703186	0.0956217	0.145736	0.273171	0.127436	0.294353
E4F1	-0.273293	0.0608536	0.171151	-0.0681844	-0.0986864	0.242078	0.0473169	-0.0242442	0.12781	-0.202653	0.00561894	0.0024823
PDZK1	0.202616	0.0570444	0.0232599	-0.0204223	0.139547	0.199116	0.0356155	0.0334435	0.0609053	0.0328989	0.16053	0.019989
PYY	-0.0905639	0.056026	-0.0634119	-0.0409226	0.0187535	-0.0103128	-0.00212439	0.00889993	-0.0246032	0.0208403	-0.0404753	0.0420684
NUDC	-0.058456	0.0551441	0.0571577	-0.0303458	-0.0876339	0.12805	-0.0406746	0.0350774	0.0341584	-0.0908079	-0.0281988	0.27799
IL9R	-0.105428	0.0486689	0.0995928	0.155679	0.0301099	0.21218	0.110238	-0.00520303	-0.0383926	0.0479595	-0.0065926	-0.167921
RAPGEF3	0.108824	0.048284	-0.27843	-0.133571	-0.463848	-0.352683	0.0648453	0.0247104	0.0284586	-0.198953	0.394519	-0.0149433
MAP7	-0.0327623	0.0456208	0.0690135	0.0959685	0.0659532	0.18468	0.0421623	-0.0495277	0.142337	0.087168	-0.0396092	0.0926031
TSPO	0.0558147	0.0413041	0.0148977	-0.044248	0.0276934	0.0578657	0.0176855	-0.101936	0.00817927	0.0346996	0.00781737	0.0529861
RASGRP4	0.0111531	0.0403173	0.20747	-0.148886	-0.0115227	-0.0354632	0.0221095	0.142594	0.0456864	0.0895072	0.0423158	0.0309512
CD70	0.10987	0.0394918	0.167628	-0.193655	-0.0173948	-0.00467941	-0.0862991	-0.057055	0.0987929	-0.033498	-0.203879	0.159249
CSF1	0.108813	0.0384779	0.117658	-0.114337	-0.00327971	-0.0821771	0.00512469	-0.00808625	-0.0396759	0.0353387	0.0458046	0.0967985
CHRM4	-0.062342	0.0382769	0.135133	-0.0813757	-0.069899	-0.00692712
LTK	0.0132869	0.0372084	-0.0457845	0.0816688	0.071737	0.100421
ZMYND11	0.191035	0.0339911	0.155406	-0.0070413	0.229516	0.318632	0.0824543	0.251332	0.260911	0.0630437	0.19218	0.162364
CUL5	-0.111852	0.0333769	-0.0217601	-0.0371819	0.0421658	-0.0781779	-0.0580627	-0.0489418	0.0940276	-0.0870484	0.0409005	0.0478905
OSM	0.192002	0.0323307	0.206383	0.0332393	0.194799	0.00341919	0.127615	0.0712975	-0.0283311	0.143943	0.00974573	-0.017576
PLK1	0.0958769	0.03186	-0.0670632	-0.120983	-0.047713	-0.0208263	0.0554362	0.0577711	-0.107118	-0.183877	-0.0514276	0.282616
CUL1	-0.0327364	0.031312	0.0257595	-0.0742247	-0.0215289	0.138927	-0.0261814	0.101309	0.11809	-0.133457	0.0597003	-0.10282
SYK	-0.0753871	0.0305714	-0.0831181	-0.198534	-0.041703	0.253497	-0.116032	0.574297	0.468482	0.0283974	0.0310441	0.37236
EPS15	-0.0459916	0.0289617	-0.0824214	0.00551771	-0.160004	0.0218026	-0.179156	-0.156657	-0.073876	0.00938674	0.0107727	0.00102547
MPL	-0.0790373	0.0256512	-0.0573373	0.129321	-0.0746648	0.0988456	-0.0906005	-0.117767	-0.0181399	-0.0496065	0.0472373	-0.0188572
TCF19	0.0384185	0.0249795	0.144387	-0.018902	-0.0338176	0.11923	0.0283968	0.129404	0.0740979	0.102222	0.0866636	0.193633
MAPRE1	0.0367501	0.0249745	0.0676317	-0.048354	0.0160893	0.190926	-0.0654575	0.0880186	0.136553	-0.0280646	0.0695711	0.0544992
CDC25C	0.00754695	0.0199214	-0.0126931	0.0405564	-0.0224583	-0.00312307	0.0766444	-0.0891668	0.0235707	0.0499505	-0.092857	0.212684
GNB1	0.0335353	0.0190317	0.112332	-0.0204192	-0.0178442	0.0744381	0.0104534	0.0363197	0.0589283	0.0367084	0.064982	-0.0170585
EVI5	-0.139723	0.0189852	-0.0795477	-0.149787	-0.0257242	-0.0445607	0.215986	0.0692968	0.176432	0.166762	0.356896	0.108742
CRIP1	0.0173114	0.0183832	-0.312352	0.15776	0.000397996	-0.313533	-0.094576	0.0349345	-0.230578	0.0295628	-0.145914	-0.132761
DLX5	0.00433382	0.0157471	0.0181182	-0.0150717	0.0647641	0.0677392	-0.00504963	-0.0355003	0.0317355	0.226168	-0.276392	-0.0640384
MXD1	0.0764639	0.0132171	0.0115498	0.144693	-0.0428006	0.0706415	0.000100882	-0.0276723	0.00961871	-0.000735695	-0.00917932	0.0889251
BIN1	-0.00946674	0.010457	0.112967	0.146035	-0.0508273	0.0416493	0.11758	0.145752	0.237926	0.161576	0.0276054	-0.0237104
INSL4	-0.00755385	0.0102318	-0.0661064	-0.0104504	-0.0329023	0.0788407	-0.0137137	0.0693778	0.0508971	0.0280661	0.0466578	0.0307923
TNFSF13B	0.0292458	0.00932289	0.121438	0.298383	0.116831	0.0841303	-0.00766834	0.379951	0.100572	0.0196642	0.0209754	-0.0584253
DKC1	-0.15113	0.00858026	0.128497	-0.226853	-0.121095	0.199483	-0.147821	0.210827	-0.0164745	-0.143963	0.156623	0.297608
PRMT5	-0.139074	0.0064858	0.27355	0.0289943	-0.03896	0.226094	0.000276985	0.115216	0.0921114	-0.00707794	0.0605194	0.183618
THPO	0.0934719	0.0043254	-0.0829713	0.125251	0.124062	0.0527168	0.000952213	0.0356233	0.0341288	0.0226603	0.0230804	-0.0777521
BUB1	0.0155669	0.00430223	-0.00561985	0.160045	-0.18419	0.053478	0.0279438	-0.0179013	0.0473737	0.14656	-0.0925128	0.697062
TXN	0.0178412	0.00416214	0.211163	0.00107558	0.0224236	0.14578	-0.124926	-0.145273	-0.0294734	-0.0397821	-0.0291545	0.0575707
GNAT1	0.153829	0.00388375	0.116384	0.0798782	-0.0234366	0.104267	0.112552	-0.0351937	0.080312	-0.00158115	0.0170837	-0.0659294
MS4A2	0.0582601	0.00351934	-0.0516744	-0.0774547	0.0860831	-0.0359143	0.0345027	0.165129	-0.0216338	-0.03318	-0.00609405	-0.0613572
CD74	0.340233	0.00284145	-0.305157	0.0980975	-0.0320892	-0.119717	-0.029511	0.264362	0.0218493	0.0998699	-0.0421656	-0.106498
CITED1	-0.0649564	0.00244772	0.0746271	0.0234629	-0.0325829	0.0135352
IL15RA	0.115699	0.00226543	0.00777226	0.0088882	0.232602	0.0571025	-0.0225679	-0.0800604	0.140459	0.0190052	-0.00732524	0.0179399
UHRF1	0.0095471	0.000406268	0.242027	-0.0341115	-0.0063632	0.155974	-0.0024898	-0.165012	0.183258	0.116738	-0.0564813	0.955521
ERG	0.0915634	-0.00148943	0.0859292	0.0765777	-0.150907	0.0557279	0.0365713	0.0719186	0.0983818	-0.000385181	0.0511386	0.0975347
ENPEP	-0.0102791	-0.00170165	0.130066	0.124712	-0.146126	0.00453505	-0.106108	-0.0903286	-0.229929	0.0324899	-0.221646	0.00673243
DLGAP5	0.105121	-0.00350293	0.0476798	-0.117985	-0.231873	-0.199075	0.0344111	0.082423	0.0749524	-0.046337	-0.13691	0.495173
LY86	-0.00177179	-0.00594814	0.15856	-0.078556	-0.214565	0.0480867	-0.0786285	-0.0474906	-0.115706	0.0109612	0.0158384	0.0252709
FURIN	0.117986	-0.00603708	0.197693	0.0927503	0.101354	0.203456	-0.286255	-0.100152	-0.0331049	0.0579201	-0.101662	0.117228
SRA1	0.0225622	-0.00623315	-0.067927	0.0856633	0.0380093	0.0146635	0.192271	-0.0269003	-0.0111239	0.240214	0.0977941	0.280787
EGFR	0.0821848	-0.00630988	0.0404192	-0.0130963	0.0836188	0.00603515	0.0642437	-0.222034	0.115687	0.0168667	0.241622	0.166067
ALK	0.0483739	-0.00641625	-0.13226	0.0244948	0.175067	0.064244	0.0379977	-0.0338196	-0.048964	-0.0596169	0.0523607	0.0243861
TXLNA	-0.0881352	-0.00880209	0.235189	0.0247903	0.103018	0.319285	0.0565297	0.111884	0.208851	-0.155417	-0.0600251	-0.0537058
LRP2	0.0799632	-0.0109318	-0.09139	-0.0776491	-0.0562915	0.00700449	0.0188122	-0.0487958	-0.0687849	0.0760476	0.106233	0.114546
KLF10	0.566036	-0.0122578	0.0837661	0.458479	0.217034	0.231097	0.137626	-0.137222	-0.246654	0.0133409	0.126691	0.167699
FGF6	-0.0639779	-0.0128407	0.0398705	-0.16718	-0.19148	-0.107207	0.0903603	-0.0917141	-0.0285813	-0.0319856	-0.122046	-0.16642
ELF5	0.0954132	-0.0166081	-0.0326268	0.195455	-0.0201556	-0.00891391	-0.057932	-0.534411	-0.114449	0.0865259	-0.0402413	0.107757
TGFB2	0.0853931	-0.0180985	0.3662	0.036929	0.185378	0.546777	-0.166664	0.136939	0.163334	-0.0221982	0.0656098	0.297899
LGI1	-0.0163995	-0.0202276	0.0290162	0.0825592	-0.00632778	0.00755222	0.0824946	0.0301562	-0.0143222	0.0346167	0.0100462	-0.0269988
RUNX3	0.511823	-0.0212278	0.18025	0.0788004	0.0394668	-0.069071	0.320329	0.0474565	0.0102672	0.0598874	0.204475	-0.0584355
GRPR	0.00210778	-0.0218151	0.0126699	0.0978708	-0.0114118	0.0245623	0.118149	-0.0762962	-0.0142866	-0.0759823	-0.0410671	-0.00461143
TBX1	0.0789128	-0.0227001	0.268892	0.0119862	0.0222401	0.141404	0.10551	0.176155	0.409085	0.224222	0.318589	0.0758564
RASGRF1	-0.0453243	-0.0244302	0.0445024	0.022672	0.0079156	0.00931606	0.0160222	0.0324485	0.00693819	-0.0232194	0.0296689	0.014605
TBX20	-0.12782	-0.0253032	0.186894	0.075999	0.0385542	0.0381726	0.148462	0.15776	-0.00251572	0.0307002	0.15528	0.0889054
COL4A3	-0.0959575	-0.0310366	0.0596458	-0.0744006	-0.0619981	0.05804	0.0221929	-0.248518	0.00554557	0.0104058	0.0177197	0.00119697
CD81	-0.17011	-0.0321595	-0.144375	0.0422357	-0.0532187	-0.0329341	-0.224968	-0.20021	-0.131749	-0.0863573	-0.104475	-0.160524
KHDRBS1	-0.127629	-0.0350298	0.00737525	-0.0653301	-0.0121366	0.0167074	-0.0945149	-0.117569	-0.0166761	0.0297261	-0.00196405	0.184281
BLZF1	-0.145633	-0.0380699	-0.141508	-0.253046	-0.181186	0.0497113	0.512846	0.406345	0.337004	0.342849	0.358393	0.547749
KAT2A	-0.0399697	-0.0404019	-0.011712	0.090938	-0.192156	-0.0715974	0.0715617	-0.100994	0.171259	-0.143283	-0.187339	-0.0750417
ANXA7	-0.0934661	-0.0420147	-0.038479	0.00844614	-0.133334	-0.0472553	-0.0375653	-0.0676696	0.0924845	0.0176781	0.0679634	0.0560595
TNFSF9	0.364379	-0.043623	0.19036	0.178416	0.0115645	-0.258634	0.0709156	-0.0100342	0.0734552	0.359316	-0.379563	-0.161681
DUSP22	0.139335	-0.044338	-0.242771	0.0325547	-0.0666171	-0.129149	-0.00889018	-0.147236	-0.0421132	0.115607	-0.0335026	0.0312894
DTYMK	0.0577321	-0.0457537	0.00446137	0.0814181	-0.0475732	-0.0235513	0.0600891	0.0215396	0.0450425	0.0245819	-0.0636687	0.218793
TNFSF8	0.0240479	-0.0460398	0.157689	0.0453418	0.0476307	-0.162093	0.0536614	0.147578	-0.0291147	-0.0399155	-0.00647926	-0.0376301
ERCC2	-0.231204	-0.0476845	-0.324763	-0.0722196	-0.120047	-0.076016	-0.00122635	-0.0888983	-0.391692	-0.181256	-0.135635	0.045452
REG3A	0.153111	-0.0491286	-0.0390892	0.0902287	-0.0518173	-0.0220342	0.089714	-0.0554596	0.00237872	0.025964	-0.0155036	0.0189755
CBFA2T3	0.0221613	-0.0493695	0.0437426	0.0141852	-0.0135617	-0.00949835	0.0592633	0.159911	0.0355893	0.0221097	0.0798837	0.0390897
PROK2	-0.0503619	-0.0514621	-0.0685705	0.0160079	0.0134309	-0.0184273	0.0668878	-0.035736	-0.0325778	-0.0787968	0.0195023	-0.00635803
E2F1	-0.22956	-0.0520218	0.353978	-0.0296654	0.0345353	0.181944	-0.069068	0.202393	0.108772	0.199041	0.330397	-0.116514
EMP2	-0.00654853	-0.0522853	-0.106549	0.194963	-0.128328	0.0397114	0.0221202	-0.100849	0.0227011	-0.0274492	-0.100821	0.0444598
CDC25A	-0.118854	-0.0534213	-0.0253616	-0.129052	-0.0372311	0.0692314	0.00893037	0.00834912	0.182301	0.0295208	0.278224	0.388486
TUSC2	0.0457581	-0.0552365	0.0218787	-0.109456	-0.0987007	0.0737544	-0.159083	-0.0538108	-0.114742	-0.0284983	0.0945221	0.0430339
OSMR	0.178126	-0.0570409	0.0822471	0.308275	0.209346	0.13739	-0.00178167	-0.14273	-0.214945	-0.0995896	-0.0466632	-0.0533938
MCM7	0.13524	-0.0573582	0.160612	0.0247034	-0.132104	0.0207356	0.170451	-0.232689	0.0660326	0.0136061	0.0187826	0.250274
POLA1	0.00693939	-0.0606774	0.15667	-0.0286828	-0.00937539	0.13438	-0.0360185	-0.139353	0.0247546	0.201561	-0.333106	0.466309
SKP2	-0.0148317	-0.0611172	0.00698956	-0.191124	-0.0987087	0.0893969	-0.10488	-0.277284	0.0214816	-0.127567	-0.155384	0.465962
KRT16	-0.110241	-0.0662702	0.473686	-0.00378817	0.0659075	0.869415	-0.0365658	-0.433212	0.10341	0.279448	0.21876	0.139123
IGFBP4	0.237278	-0.0663821	-0.174974	0.150196	0.106071	-0.227626	-0.248677	-0.0964986	-0.285483	0.223215	-0.230971	-0.131672
PEMT	-0.0531526	-0.0673729	0.0898796	0.0116495	0.0406079	0.0484787	0.0461552	-0.299479	0.111777	0.0550093	0.126081	0.153625
DCTN2	0.0231438	-0.0686754	-0.09803	-0.00367062	0.0513103	0.0223676	-0.00340256	-0.0754583	0.0695943	0.0328784	-0.174586	-0.179252
NASP	0.108359	-0.0695658	-0.0431407	0.0413891	-0.131688	-0.0814478	0.123115	-0.136348	-0.0119516	0.0192092	-0.0893495	0.321654
HHEX	-0.0190435	-0.0697776	-0.122421	0.0327056	-0.060837	0.00356474	0.153347	-0.173555	-0.0296338	-0.0440822	-0.0670685	0.0250813
IL5RA	0.17983	-0.0741347	0.153475	-0.0765324	0.135236	0.375815	0.0795902	-0.157791	-0.172904	0.0897105	0.0933951	0.0103349
PELO	0.0643279	-0.0761485	0.0173514	0.135581	-0.052796	0.028733	0.0323748	-0.120607	-0.0477996	-0.117175	0.100164	0.040051
CHRM3	0.0210385	-0.0778048	-0.17635	0.0232095	-0.0130133	-0.0188831	-0.0655362	-0.239336	-0.0833401	0.116003	0.0403018	0.0501396
PRDX1	0.000314992	-0.0835374	0.107721	0.028645	0.00525806	-0.130647	-0.125554	-0.173092	-0.0515202	-0.0621238	-0.0459019	0.0264349
AURKB	-0.0370332	-0.0839955	-0.060577	-0.187818	-0.19093	-0.163619	0.0835635	-0.0203088	-0.000740815	0.0888822	0.00934853	0.579534
APPL2	0.0737786	-0.0861913	0.181966	-0.0321218	0.111661	-0.1405	-0.18625	-0.13997	-0.0545317	-0.145897	-0.0915001	-0.197431
AR	0.0476518	-0.0866284	-0.0585754	-0.12049	-0.194882	-0.0415346	-0.00633439	0.0584313	-0.00128531	-0.0346821	-0.0443073	0.0608649
MNAT1	-0.153784	-0.0883851	0.153993	-0.0147152	-0.0566286	0.361829	0.245702	0.0659812	0.150639	0.22526	0.196554	0.406945
PTCH1	0.0112435	-0.0924312	-0.0114776	-0.0379467	0.0993422	0.0519244	-0.142994	0.00599056	0.0935444	0.026012	-0.0076248	0.0570215
XRCC5	-0.0732885	-0.0947155	0.0516246	-0.0465126	-0.0150783	-0.0107288	-0.308172	-0.225004	-0.158614	-0.0198257	-0.142984	0.230405
WDR12	0.0512317	-0.0966655	0.0870521	-0.0854239	-0.118933	-0.0346271	-0.0389234	-0.0811964	-0.0139373	-0.0740009	0.00095437	0.0355947
MRE11A	0.114756	-0.0987953	0.23082	-0.00536712	0.20666	-0.0609067	-0.0435716	-0.177416	0.0993735	-0.0707541	-0.150658	0.120913
SKI	0.26275	-0.102306	0.182613	0.106674	0.144093	0.0988506	0.0457387	0.075269	0.0210717	0.0816548	-0.173833	-0.112065
ERBB2	-0.0685059	-0.10307	0.0204448	0.169316	0.0446339	-0.00408146	-0.0045614	-0.107763	0.016975	0.0356698	-0.0498126	-0.0237097
PTEN	0.0749085	-0.104904	-0.0534344	0.0133222	0.0323173	-0.0860608	-0.0327344	0.158908	0.0877405	-0.0876653	-0.00709134	-0.262619
KIF2C	-0.0532734	-0.10575	0.0952318	-0.0196284	-0.0820821	-0.0319525	0.00386566	0.0336234	-0.137273	-0.0600221	-0.110707	0.229211
HLCS	0.0700139	-0.105777	0.0641536	0.2961	-0.109788	-0.0289508	0.0644377	-0.0538341	-0.133216	0.0315861	0.0776166	0.198813
LAMA5	-0.10301	-0.108392	-0.287431	0.0736946	-0.199429	-0.282455	-0.124166	-0.291509	-0.228678	-0.0573341	-0.174144	-0.38019
PRG4	-0.0732573	-0.117558	-0.0771411	-0.0381839	0.110427	0.109159	0.0759686	-0.0663905	0.0882526	0.0382962	-0.0263061	0.00304716
PRG4	-0.0732573	-0.117558	-0.0771411	-0.0381839	0.110427	0.109159	0.0759686	-0.0663905	0.0882526	0.0382962	-0.0263061	0.00304716
TGFBI	-0.368043	-0.127695	0.056266	-0.0786978	-0.245946	0.14309	-0.411248	-0.442042	-0.298464	0.0348739	-0.132114	-0.34306
CSF1R	-0.0851992	-0.130222	0.150393	0.131772	0.168397	0.198542	-0.128092	-0.0764542	0.0376633	0.00540127	0.329915	0.0184486
ZFP37	-0.233103	-0.132423	-0.0892725	-0.109972	-0.12247	-0.220656	-0.194374	-0.0934526	-0.0767243	-0.128056	-0.392048	0.0846917
CKS1B	0.107394	-0.135888	0.0741612	-0.0396442	-0.184164	-0.260403	-0.121255	-0.0838541	0.0686974	-0.0090379	-0.236984	0.268891
FRAT2	0.0942489	-0.141885	0.140832	0.0876513	-0.224751	0.164162	-0.0792197	0.00757665	0.252853	-0.0142815	-0.158829	-0.453622
MIF	-0.0479717	-0.1437	-0.108921	-0.13532	-0.014216	-0.143105	0.0160998	-0.110802	-0.17151	-0.0821236	-0.0524225	0.0117711
CENPF	-0.0639403	-0.14379	0.17165	-0.102183	-0.147357	-0.131354	0.0900482	0.110331	-0.216759	-0.0212967	-0.0831686	0.0627587
C2orf29	0.0116487	-0.148163	0.00800501	-0.0086288	-0.169739	-0.0462295	-0.011352	0.0221132	-0.0629932	-0.147482	-0.145138	-0.0947867
IPO8	0.0345226	-0.154648	-0.264691	0.213198	-0.148859	0.0605737	0.0128447	-0.110978	-0.00162073	-0.0594971	-0.170222	-0.15249
UCN2	-0.0689912	-0.155103	0.0850496	0.00360982	-0.0179435	0.248903	-0.131157	-0.290219	0.148425	0.267277	-0.266689	-0.1423
BOP1	-0.0651379	-0.15733	0.0392595	-0.204577	-0.139114	0.18073	-0.0565752	-0.284332	0.0881265	-0.161973	-0.0274725	0.522592
ERBB4	-0.0705	-0.157811	0.00113818	0.0286552	0.0143949	0.0559581	0.0410654	0.0409689	0.0544386	-0.0594385	0.0582749	0.072975
TCF7L2	0.24631	-0.158435	-0.0418318	0.0172967	0.164027	-0.062769	0.13714	0.23147	-0.270344	0.0646084	-0.137922	-0.0254131
HOXB4	-0.16757	-0.159368	0.0442318	-0.0966059	-0.0222047	0.0167851	-0.0238275	0.00526717	0.00278433	-0.123296	0.0421924	-0.247962
CDK5	-0.0645699	-0.162357	0.0389059	0.0206631	-0.142265	-0.245157	0.00701831	-0.178438	-0.0334896	0.11003	-0.14384	-0.270578
ADRA1B	0.0548549	-0.164811	-0.147861	-0.116922	-0.43794	-0.0396133	-0.241162	-0.105804	-0.0895388	-0.033897	-0.131242	0.15927
GFI1B	0.0933536	-0.165718	-0.0856455	0.0261106	0.0845358	-0.102449	0.0103166	0.0109729	0.0505743	-0.103647	0.0136977	-0.119432
COL4A3BP	0.079397	-0.167638	-0.0118182	0.020749	-0.223095	-0.0478258	0.197899	0.33131	-0.000393277	0.156827	0.356831	0.114548
EHF	0.101369	-0.173608	-0.108202	0.231735	0.317855	-0.354225	-0.00232745	-0.315022	-0.202425	-0.0705727	-0.464597	-0.186988
FSCN1	-0.159647	-0.176947	-0.226194	-0.114351	-0.145847	-0.0021108	-0.187155	-0.274403	-0.197641	-0.177238	0.0339865	0.0350687
TPX2	-0.142264	-0.178956	0.0781666	-0.149575	-0.167893	0.0959047	-0.193858	-0.123735	-0.187947	-0.187468	-0.199518	0.320461
TP53	0.137518	-0.184076	-0.0447463	0.0627147	-0.239093	-0.317558	-0.345303	-0.124779	-0.174537	-0.167865	-0.378154	-0.180529
CKLF	0.00281666	-0.190999	0.0436272	-0.107444	-0.195846	-0.159178	-0.0229173	-0.225181	0.0135102	-0.0106897	-0.0417018	0.263476
PDPN	-0.295096	-0.196173	0.553567	-0.199925	-0.146371	0.150562	-0.234142	-0.385636	0.102787	-0.147121	-0.0621894	0.194685
TFDP1	0.0760879	-0.204982	-0.0114605	-0.0921736	-0.059627	0.160389	-0.175668	-0.22695	-0.0988846	-0.0951534	-0.137987	0.128361
ELN	0.0787377	-0.230011	0.333494	0.059643	0.209187	0.0453099	0.0720964	0.0793584	0.0711173	-0.00718006	0.0386774	0.0213049
BCAT1	-0.121251	-0.232004	-0.0650071	0.175028	-0.152826	-0.000564666	0.0134644	-0.305648	-0.28502	-0.0337559	0.0544612	0.179339
UCHL1	-0.268018	-0.249059	-0.228852	-0.285676	-0.0741016	0.129245	-0.0898445	-0.17597	0.123772	0.0178278	0.0531369	-0.000269743
PLCE1	0.00518931	-0.262962	0.0152699	0.131504	-0.151484	-0.00480762	0.1048	-0.229552	0.136074	0.21075	-0.182411	-0.0925535
MIA	0.090511	-0.26556	-0.222069	0.146421	-0.0130695	-0.325158	-0.119227	-0.228424	-0.206634	-0.148595	0.011064	-0.131006
SIX2	-0.0123771	-0.2701	0.00113709	-0.0478852	-0.000440782	-0.0497687	-0.201688	-0.0200603	0.104516	-0.052879	-0.0217295	-0.306474
SPHK2	-0.110379	-0.275733	0.0822647	0.120955	-0.0923174	0.0967413	0.0460626	-0.141797	-0.21318	-0.219674	-0.166008	-0.234092
BUB1B	-0.0127425	-0.282099	-0.0580015	-0.185762	0.130244	-0.194468	-0.090701	-0.0335063	0.122259	0.22837	-0.0807661	0.729328
TMX1	-0.145158	-0.289356	-0.168157	-0.0831797	-0.142054	0.00206058	-0.0405331	-0.383579	0.00898226	0.0269759	-0.0301567	0.0677131
MTCP1	0.0257269	-0.294178	-0.293329	-0.0399964	-0.282882	-0.271214	0.0364905	-0.0607727	-0.330523	0.0707488	0.0361276	-0.0904719
CREG1	-0.0176438	-0.302438	-0.455955	-0.048007	-0.170924	-0.324725	-0.162685	-0.249664	-0.217602	-0.00421879	-0.233105	-0.613243
DAB2	0.362212	-0.369574	-0.316017	-0.110438	-0.158849	-0.163462	0.0073193	-0.276244	-0.411602	0.0701762	0.584087	0.0761044
MDM4	-0.102367	-0.428886	-0.449043	-0.0918538	-0.157813	-0.382734	-0.261145	-0.162579	-0.0112615	-0.170374	-0.0784781	0.174041
CEP120	0.140165	-0.429928	0.104179	0.089439	-0.0430108	-0.0974425	-0.451503	-0.404287	-0.268691	-0.329196	-0.23687	0.0447916
SLC29A2	0.035503	-0.433377	-0.319565	0.146685	-0.259071	-0.325702	-0.129601	-0.136319	-0.169853	-0.116277	-0.292979	-0.261961
GPC4	-0.135985	-0.454686	-0.227431	0.0422035	-0.125003	0.0137595	-0.207325	-0.623632	-0.436101	0.0601671	-0.200257	0.159325
SPOCK1	-0.176469	-0.465815	-0.412765	-0.0837642	-0.367495	-0.390387	-0.502644	-0.689713	-0.618814	-0.0422055	-0.107785	-0.0799768
CDK9	0.0441343	-0.49	-0.263802	-0.132212	-0.116157	-0.105004	-0.0336341	-0.230985	-0.0353728	0.104664	-0.171663	0.00993144
MYH10	-0.104997	-0.522638	-0.199786	0.026983	-0.258382	-0.245635	-0.10326	-0.728513	-0.200945	0.0425625	-0.229597	-0.00581319
CITED2	-0.628803	-0.620046	-0.03197	-0.133965	-0.12701	0.022613	0.0115448	0.0026036	-0.115559	0.764313	0.0773745	-0.0164663
ZEB1							-0.0988158	0.0242983	-0.0486533	-0.0291016	0.127007	0.0348068
GNG2							-0.0825953	-0.029563	0.0146944	-0.0631465	-0.0631598	0.0344374
E2F8							-0.0555841	0.0369017	-0.0109795	0.0432509	-0.134836	0.000345373
IFLTD1							-0.047627	-0.0462256	-0.0404715	-0.0415436	-0.0208054	-0.0281679
CCKBR							-0.036202	-0.0170654	-0.00427756	-0.0249567	-0.0456268	0.0434729
CDC27							-0.0165386	-0.00622007	0.0870207	0.0497666	-0.00194858	0.0333479
MKI67							0.000162204	0.0406349	0.0105388	0.0435431	-0.0175213	-0.0162097
GLI2							0.0148161	0.0721918	0.0276894	0.0655567	-0.012072	0.0408176
MT3							0.0194733	0.00757991	-0.00036673	-0.0404035	0.022727	-0.0622645
AMELX							0.0211514	-0.0395454	-0.0581474	-0.0197668	-0.00398347	-0.0280058
USP28							0.0251571	0.0516572	0.0691295	-0.0606821	-0.00890551	0.0255616
LHX9							0.0303975	0.00603042	-0.0181891	-0.081065	-0.0354297	-0.0723025
AREG							0.0395003	-0.123988	-0.0427792	-0.0247599	0.0415924	0.0272003
GCG							0.0482954	0.0954149	0.0926996	0.0121991	0.0723213	0.108746
PRKD1							0.0582021	-0.16	-0.070855	0.0493973	-0.0361732	0.0107681
REG1B							0.0731725	0.048393	0.0128364	-0.0124265	0.06068	-0.0543663
PSPHL							0.0978963	-0.0168526	-0.00609261	0.0610194	-0.0504818	0.0966177
NANOG							0.0991693	-0.0542113	0.0826974	-0.029098	-0.0443079	-0.0319563
Blank cells: no data

## Sheet: Table G
Table G. Differential expression of genes related to cell migration in differentiated and basal airway epithelial cells collected from normal and asthmatic donor lungs after mechanical injury
logFC differential expession
	Normal AEC						Asthmatic AEC
	dAEC			Basal AEC			dAEC			Basal AEC
	2	8	24	2	8	24	2	8	24	2	8	24
WWC1	0.0843135	0.826836	0.75969	0.164121	0.469764	0.87757	0.170519	0.861374	0.499613	0.0843099	0.668754	0.247623
TNS3	-0.131016	0.551079	0.173067	-0.111554	0.0899075	0.076615	-0.0253042	0.556843	0.191945	-0.000767171	-0.426405	-0.276367
NCK1	0.253628	0.434799	0.277643	0.271286	0.280317	0.143241	0.103066	0.274969	0.0662741	0.0421288	-0.0538316	-0.162689
BCAR1	0.0801086	0.395088	0.147477	0.0306216	0.225609	0.282799	0.222139	0.342024	0.245036	0.0555684	0.366036	-0.183542
EFNA1	0.733865	0.343506	0.381941	1.09267	0.273041	0.30159	0.0327716	-0.248661	-0.0870618	0.6129	-0.028236	-0.192357
PARP9	-0.0385516	0.319994	0.212808	0.0305562	-0.1459	-0.0643037	0.482744	0.375147	0.326231	0.0171172	-0.0631239	0.0409778
FOXE1	0.024937	0.312124	0.107968	-0.0223631	0.224921	0.247176	0.052928	0.18144	-0.0206023	-0.0610933	0.12529	-0.00931155
LRRC16A	-0.224394	0.303768	0.0697395	-0.24679	0.000779147	-0.131084	0.164397	-0.097038	0.196106	0.0525636	0.166344	-0.237235
BTG1	0.205242	0.273974	0.0285335	0.223213	0.168636	0.0273748	0.103328	0.161935	-0.0109456	0.0709782	0.403601	-0.00290063
KCTD13	0.0673626	0.259677	0.242359	0.0106752	0.0789056	-0.00420925	-0.059632	0.377951	0.116774	-0.0773387	0.180466	-0.165823
SCRIB	0.0655645	0.247975	0.20012	0.210646	0.261246	0.20106	0.139256	0.0557211	0.252915	-0.0404691	-0.0592187	0.0571914
PTPRK	-0.149068	0.239961	0.497097	-0.0983286	0.151361	0.568766	-0.250372	-0.0904725	0.116415	-0.026416	0.149528	-0.0934593
PAK4	0.140095	0.223134	0.274104	0.22411	0.10603	0.119439	0.080824	0.165279	0.0916921	0.0742786	0.171824	0.037716
BAMBI	-0.125312	0.218296	0.481119	0.0162804	0.18554	0.288263	0.0412302	0.0165099	0.465745	0.0959266	0.142672	-0.164935
JUP	0.224152	0.206358	0.208221	0.105153	0.22932	0.249734	0.0753896	0.220687	0.282965	0.108041	0.0930103	0.111579
RHBDF1	-0.0168246	0.202367	-0.0186569	0.0740127	0.076628	-0.0252272	0.115932	0.00422027	0.0188464	-0.0225381	0.0228322	-0.149347
FAT1	0.0203628	0.197997	0.162481	0.0951441	0.122502	0.281375	0.0699407	0.0473489	0.0118711	0.0978611	0.211513	0.299107
LAMB1	-0.257652	0.187699	0.0487496	-0.0504915	0.126291	0.331251	0.14668	-0.441048	0.0248268	0.338593	0.534471	0.296949
PIP5K1A	0.142865	0.171505	0.122594	0.0128029	0.30019	0.137636	-0.123365	0.367435	-0.000803381	0.201185	0.192943	0.211086
ENG	-0.178982	0.162585	-0.146961	-0.232737	0.0662072	0.124667	-0.294788	-0.0408569	-0.0733515	0.108594	-0.0226392	0.126844
MYO18A	0.0505352	0.156386	0.0839459	-0.0687299	0.102098	0.00580168	0.116824	0.0629852	0.180434	0.229273	0.149035	0.231881
PAK7	0.115621	0.151931	0.121701	0.095724	0.170129	0.00320802	0.052176	-0.114961	0.0491032	0.101586	-0.0281888	0.138582
NCK2	0.186713	0.146042	0.289941	0.0309641	0.181732	0.418467	0.193248	-0.0754293	0.0581588	0.091165	0.0300827	-0.183734
PVR	-0.0625153	0.144551	0.26337	0.136972	0.168252	0.604394	0.0466535	-0.0986564	0.20399	0.0425577	0.266356	0.174543
FUT8	-0.488647	0.132892	-0.107759	0.153189	-0.0529876	0.0870122	-0.12873	0.0421032	0.395725	0.0362037	0.203536	0.0921937
EPHB3	-0.296224	0.125588	-0.0496578	0.00159241	0.308475	0.0969886	-0.103799	-0.165398	-0.143563	0.560096	0.188468	-0.132776
TAOK2	0.144515	0.12459	0.204991	0.071611	0.279917	0.249685	-0.0215348	-0.147194	0.2845	-0.039575	0.0946717	0.17652
ITGB1	-0.0619454	0.111738	8.38025e-05	0.115811	0.121389	0.0970629	0.134199	-0.449012	0.45228	0.3501	0.448636	0.709278
TNFAIP1	0.0617872	0.108159	0.0633642	-0.0400967	0.3103	0.421944	-0.226706	-0.0343653	-0.0157861	0.0233231	-0.0754314	0.0525895
CCDC88A	-0.172529	0.0978077	-0.245642	0.0298757	-0.0900585	0.0483752	-0.0274309	-0.314994	-0.166096	-0.0286694	0.125897	0.433505
NANOS1	0.0645343	0.0871595	0.316165	0.0486067	0.0420236	0.191523	0.143549	0.106986	0.133369	0.12345	0.425052	-0.00741434
PPP1R9B	0.104411	0.0760317	-0.0474758	-0.0853193	-0.105364	-0.138097	-0.0727508	-0.0454586	-0.103826	-0.00887686	-0.120523	0.0172696
NRD1	0.00520728	0.0688257	0.15144	0.0706141	0.100815	0.101649	-0.124604	-0.0528921	0.127343	0.0642957	-0.0821086	-0.0695919
SRGAP1	0.120876	0.0640851	0.134156	-0.127369	-0.0968796	-0.235779	-0.10031	0.635512	0.422598	0.103286	0.571628	0.293724
ASTN1	-0.178171	0.0599343	0.0260584	-0.0130617	0.117137	0.0458319	0.00108073	-0.0554335	-0.0458492	-0.00567149	0.0944895	0.0780112
VAV2	0.00799149	0.0519831	-0.0826394	-0.0736891	0.0171383	0.11249	0.0268266	0.188454	0.144565	-0.0904568	-0.0116876	0.0340326
CEACAM1	0.181118	0.0504577	0.183314	0.316569	0.193241	-0.646068	0.164623	0.223974	0.101344	-0.0226982	0.400084	-0.0861737
TMEM18	-0.274434	0.0499886	0.154002	-0.0323506	0.0830153	0.254857	-0.135317	0.167466	-0.181392	-0.108409	0.0394344	0.0826442
EPHA3	-0.109863	0.0499258	0.0177661	-0.0402278	-0.0145689	0.0276392	0.0690145	-0.0746876	-0.0175872	0.0575561	0.0549448	0.0686273
BDKRB1	0.0932438	0.0489942	-0.165402	0.200071	-0.0381205	0.090653	0.00218652	-0.125308	-0.134808	0.0813651	-0.220744	-0.0668727
SHROOM2	-0.0429294	0.0444899	-0.0231881	-0.112571	-0.17995	0.0691145	-0.114427	-0.153886	-0.107523	-0.0399405	-0.0642497	-0.398062
SCYL3	-0.0222325	0.0404799	0.172455	-0.0226165	0.108478	0.139378	-0.116313	-0.0760758	0.132209	0.0257229	0.0986666	0.00138036
APC	0.0577954	0.0403895	0.0825521	0.065845	0.0345658	0.0801671	0.0624504	-0.00656281	0.0258481	-0.0284507	0.0771993	-0.0940404
ANG	-0.0113088	0.0324241	-0.38423	-0.0336252	-0.155426	-0.366061	-0.164724	-0.491014	-0.420173	-0.0448792	-0.102123	-0.625422
CDC42BPA	0.193918	0.0317144	0.0357767	0.102826	-0.0241582	0.313924	0.163338	-0.200176	0.224907	0.0357706	0.255315	0.240809
FGFR4	0.153497	0.0296577	-0.00687199	0.0772528	0.0605988	-0.024675
CDC42BPB	0.157589	0.0246339	0.0421002	0.0829109	0.199827	0.00603342	-0.101535	0.144126	0.158957	0.24172	0.0453689	-0.112093
CTHRC1	0.0610588	0.0204189	0.0197177	0.18338	0.0529683	-0.000435653	0.012427	-0.584547	-0.25608	0.00961234	0.0864135	0.118189
PSG2	-0.0272855	0.0195334	0.0576236	-0.00445347	0.0248943	0.213599	-0.256134	-0.0810985	-0.0445377	0.0734338	0.0529294	0.111548
LAMC1	-0.127993	0.013319	-0.0524813	0.082933	-0.13963	-0.160028	-0.128925	-0.110898	-0.0630638	-0.0644181	0.057668	-0.110865
NOX1	0.055413	0.000389688	0.0871751	0.0943646	0.12589	0.141195	-0.00621167	-0.0977988	-0.0535933	0.0207666	0.117025	-0.000628168
ITGB1BP1	-0.0261232	-0.00153802	0.0678096	-0.0398991	-0.0487561	0.296312	-0.0235713	0.0644883	-0.0117854	0.099933	0.139174	0.279954
ENPEP	-0.0102791	-0.00170165	0.130066	0.124712	-0.146126	0.00453505	-0.106108	-0.0903286	-0.229929	0.0324899	-0.221646	0.00673243
GSK3A	-0.0416462	-0.00191397	-0.0774015	-0.145245	-0.167403	-0.0991297	0.106304	-0.0423993	-0.0498793	-0.0345225	0.151494	0.282715
CD24	0.0764246	-0.00455003	0.230812	0.0660925	-0.0560317	0.130383	-0.111627	-0.200812	0.173685	0.0105364	-0.0655081	0.0518078
PODXL	-0.0613779	-0.0107279	0.041356	0.270524	0.37453	0.187893	0.100073	-0.0634645	0.187914	0.0155089	0.215288	0.197488
TGFB2	0.0853931	-0.0180985	0.3662	0.036929	0.185378	0.546777	-0.166664	0.136939	0.163334	-0.0221982	0.0656098	0.297899
NRP1	-0.10792	-0.01985	-0.206835	0.110855	0.0464268	-0.147155	-0.135672	-0.340617	-0.27359	-0.0629826	0.162855	-0.153881
RPS6KB1	0.0335142	-0.0272164	0.0660976	0.162279	0.118697	0.300674	0.102954	0.0629812	-0.0537682	0.0343547	0.121462	-0.0271793
RASGEF1A	-0.0611059	-0.0400471	-0.0212765	0.102726	0.0107181	0.0165375	0.0697407	-0.0523514	-0.0304221	0.115393	0.0303512	0.128352
PROP1	-0.34812	-0.0408834	-0.202189	-0.0504978	-0.231385	0.0576803	-0.0589887	0.0726173	-0.11627	-0.0345585	-0.14482	0.0561444
TGFBR3	0.0732607	-0.0422841	0.0243707	-0.037334	0.0350903	0.471787	-0.109996	0.205817	-0.0679324	-0.00594889	0.0848323	-0.121915
FN1	-0.0568266	-0.0497509	0.14068	-0.152	0.0460339	-0.0417911	0.115173	-0.458139	-0.128412	0.207231	0.12637	0.0149771
ITGA4	-0.017679	-0.0602895	0.0153022	0.0195868	-0.0269473	-0.0471619	-0.016706	-0.0704552	-0.177836	0.292084	0.077634	0.0139316
IL12A	-0.0344676	-0.0627257	0.0437718	0.0598317	-0.0149392	-0.0200787	0.00646072	0.0601338	0.146089	0.0374276	0.201819	0.0933416
DGKZ	0.0385202	-0.0644332	0.243156	0.0781612	-0.0420238	-0.106205	0.0340781	0.0822219	0.0955744	0.0453274	0.104873	0.0715258
HES1	-0.124115	-0.0646035	-0.201573	0.466452	-0.0267524	-0.198723	-0.295089	0.0833527	-0.116326	0.514201	-0.148683	-0.33058
ABI2	0.146147	-0.0667929	0.111776	0.112355	0.106374	-0.00156917	-0.00538394	0.0899759	0.0290016	0.0875602	0.0821299	0.126983
FOXE3	-0.0295108	-0.0679893	0.202604	0.280002	0.0777108	0.0812533	0.0587228	-0.13671	-0.00283842	-0.113553	-0.0740654	-0.00522433
CLASP2	0.126942	-0.0937094	0.134217	0.114461	0.204414	0.194722	-0.36186	-0.154123	0.177204	-0.0176145	-0.249944	0.0536309
PTEN	0.0749085	-0.104904	-0.0534344	0.0133222	0.0323173	-0.0860608	-0.0327344	0.158908	0.0877405	-0.0876653	-0.00709134	-0.262619
LAMA5	-0.10301	-0.108392	-0.287431	0.0736946	-0.199429	-0.282455	-0.124166	-0.291509	-0.228678	-0.0573341	-0.174144	-0.38019
USP33	0.0634581	-0.112593	0.01221	-0.0631187	0.158904	-0.00318372	0.108954	-0.169627	-0.00709318	0.117508	0.0963606	0.083414
PTK7	0.0561321	-0.141335	-0.0882032	0.206513	-0.0293258	-0.107177	-0.171147	-0.489283	-0.265311	0.0122512	-0.134981	-0.160289
PLXNB1	-0.161313	-0.173775	-0.135067	0.0422234	-0.0455053	0.0578471	-0.071876	-0.150102	0.0276075	0.13646	-0.145777	-0.217415
FSCN1	-0.159647	-0.176947	-0.226194	-0.114351	-0.145847	-0.0021108	-0.187155	-0.274403	-0.197641	-0.177238	0.0339865	0.0350687
PAX3	0.320249	-0.186222	-0.160287	0.0895005	0.140099	0.0870562	0.061998	-0.101918	0.149681	0.0120411	0.0873875	0.026151
DOCK1	0.116657	-0.213367	-0.14131	0.0428766	0.0957411	-0.0277966	-0.279735	-0.180161	-0.199282	0.0667906	-0.192539	-0.172727
COL5A1	-0.170629	-0.330591	-0.113739	-0.00861714	-0.0150531	-0.0225573	-0.0837425	-0.329709	-0.422466	-0.0158189	-0.0669043	-0.200882
THBS1	-0.231513	-0.369806	0.27419	-0.165731	-0.0537819	0.447066	-0.559973	-0.231164	-0.043972	-0.244282	0.359	1.45889
CDH2	-0.0955973	-0.456334	0.90173	-0.128718	0.0886624	1.49607	-0.00664279	-0.632686	0.376952	-0.00927078	0.105954	0.683698
HOXA5	-0.0505371	-0.503207	0.0457118	-0.114361	-0.165596	-0.394881	-0.0759234	-0.179411	0.136799	-0.0313866	0.166172	-0.00154286
VAV3	0.059473	-0.837479	-0.0604405	0.0527997	-0.113383	-0.0138887	-0.287559	-0.7934	-0.5856	0.0105367	-1.05562	-0.560212
CUL3							-0.0817506	0.124306	-0.00227033	-0.0398912	-0.0810346	-0.0955533
FGFR1							-0.0624079	0.0370103	-0.0391616	0.0509508	-0.0222635	0.00264245
GAB4							-0.0274447	0.0379128	0.136523	0.0579091	-0.0404445	-0.0781931
IL12B							0.00464155	0.0721014	-0.0255543	-0.0559448	-0.0425552	-0.00732005
TNN							0.00980584	0.0342591	0.0146707	0.0896261	-0.0161466	0.0431973
SPATA13							0.0932864	-0.0294345	0.142772	-0.02166	0.178237	0.0324033
NODAL							0.109984	-0.0363816	-0.0438984	0.0810334	0.0163675	0.151731
Blank cells: no data

## Sheet: Table H
Table H. WGCNA analysis of normal basal and differentiated AEC after mechanical injury (MI) to show significant modules
Cell culture	Module ID and color*	Time after MI	# genes	Correlation	P value	Genes
dAEC	Module1 (Color : turquoise)	2	156	0.992	1e-06	RND1 TNFSF14 C8orf4 MGC3020 DUSP5 TRIM6 EREG ABL2 C13orf15 STK19 PPP1R15A DUSP14 IL8 CYB5D1 PIM3 ZC3H12A SPRR2F VNN1 GEM LOC387763 PTGS2 YOD1 PELI1 MAFF ICAM4 BIRC3 CXCL2 RRAD SGMS2 NCOA7 CST5 CCRN4L TSC22D1 GADD45A ADRB2 CSF3 ERN1 RALGDS MAFF SGK TNFAIP3 AXUD1 PIM3 PLEKHF1 BCL3 SLC25A24 LOC400578 ITPKC NFKB1 NFKBIE NFKBIZ STX11 ARID5B BMP2 AXIN2 TICAM1 TNFAIP2 RNF39 GALIG ZBTB43 UBTD2 ID3 PGBD5 …
dAEC	Module2 (Color : turquoise)	8	213	0.972	5e-05	FAM174B C15orf48 PLAU DUSP5 LOC286208 VAV3 IL1A WWC1 STK19 PPP1R15A PPP4R4 CLCF1 CSF2 MX1 SQSTM1 LOC651621 DAPP1 BCL11B DUSP14 DRAM1 PHKG2 FAM84B ZC3H12A LRAT CDV3 OAS2 SPRR2F VNN1 OASL GEM LOC387763 PTGS2 PELI1 MAFF ARL5B LOC728454 ICAM4 EDN1 SLC26A9 ITGAM NCOA7 IL7R CYP1B1 SESN3 ADRB2 FAM105A KIAA1641 IL6 MAFF CHST9 C3orf59 SH2D1B SCO2 SNCA TNFAIP3 AXUD1 TNIP1 SDCBP2 NOP56 KRT80 TNIP3 IFIT1 PIM…
dAEC	Module3 (Color : blue)	24	52	-0.942	0.0005	DUSP5 PPP1R15A SQSTM1 SLC3A2 KIAA1641 KRT80 DTNA PTPRH ODC1 TRIM31 CCL5 PRSS22 TLCD1 OKL38 PLA2G4C SPRR3 CYP3A5 SOD2 BPGM KRT80 IL32 ASS1 LOC341230 SPNS2 MIR886 GSTA2 LOC728910 MMP13 SEMA4B VSNL1 PNCK WDR86 GSTA1 CA9 BBOX1 PPP1R3C ALOX15B MMP28 LOC388743 ALDH3B2 TF RAB7B LOC647169 PCTK3 MMP28 ADA PGF LOC653499 CAPN12 GSTA1 TNFRSF6B MMP28
dAEC	Module4 (Color : turquoise)	24	64	0.885	0.004	C15orf48 TNFSF14 CLCF1 CSF2 SPRR2F IL19 EDN1 IL6 C3orf59 SPRR2E CCL28 SPRR1B RCAN1 IL23A SPRR1A HIST2H2BE PGBD5 MAP3K8 HIST1H4H CCL28 BIRC3 SLC7A2 SPOCD1 BPGM SPRR2A VNN3 HIST2H2AA3 IL1F9 GDF15 SPRR2D SPRR2E OSGIN1 SLC43A3 VNN3 TAGLN LOC441453 VPS13D FXYD3 FOS ANKRD20A1 CHST6 PC ALOX15 CRIP2 SEMA6A ADSSL1 FGFR3 KRT4 LOC388588 IGFBP5 GAMT FAM69B VILL FGFBP1 NDRG1 HSD11B2 PTK6 IGFBP5 FABP5 GSTA2 DE…
Basal AEC	Module1 (Color : turquoise)	2	81	0.97	6e-05	RND1 PRDM1 C8orf4 DUSP5 MGC61598 STK19 PPP1R15A IL8 ZC3H12A GEM LOC387763 PELI1 ARL5B BIRC3 CXCL2 NCOA7 IL1RN NRARP ADRB2 ARID3B CSF3 IL6 CTGF SGK TNFAIP3 AXUD1 WFDC2 PLEKHF1 RCAN1 ITPKC NFKB1 IL23A NFKBIZ ARID5B TNFAIP2 TNF UBTD2 FAM46A MAP3K8 TRIM31 NLF2 CNKSR3 FOSB RIPK2 BIRC3 KCNJ2 CD83 SLC7A2 CEBPD NR4A2 TNFAIP6 PLAGL2 C12orf28 IL17C CXCL10 SIX5 CD55 VNN3 ICAM1 GRAMD3 ARL5B KLF4 IL1F9 IL8 N4…
Basal AEC	Module2 (Color : turquoise)	8	130	0.982	1e-05	RND1 PRDM1 INDO DUSP5 TRIM6 LOC286208 CCDC34 TJP3 STK19 PPP1R15A PPP4R4 IRAK3 NR3C2 CSF2 TRIML2 PPFIA4 DRAM1 EYA4 ZC3H12A CDV3 LOC387763 ARL5B LOC728454 IL19 CXCL2 SLC26A9 DHDH PRIM1 C15orf21 DDIT4L CSF3 IL6 SGK TNFAIP3 TNIP1 SDCBP2 RCAN1 RNASE7 FST IL23A HIST1H2BG TXNRD1 GRPEL2 TICAM1 TMEM171 TNF RNF39 ITGB8 PPP1R3C CDCA7 KYNU SIRT1 MAP3K8 IRAK2 WSB1 TRIM31 HIST1H4H FOSB BID TJP2 CFB IL1RN IL1B …
Basal AEC	Module3 (Color : blue)	24	106	-0.844	0.008	SLC43A3 PPP1R15A CSF2 LCP1 NR1D2 SLC7A1 LIPG CSF3 FST TNFAIP3 KRT80 RNASE7 FST RGMA GADD45B DTNA FOLR3 FSTL3 CDK5R1 CREB5 RASSF1 ODC1 SH2D5 CCDC112 BIRC3 TUFT1 BPGM KRT80 ATF3 LOC645251 LOC728934 GSTA2 ST6GALNAC2 MGC61598 ADAM28 IGFBP6 AKR1B10 VSNL1 CLCA4 TSPAN8 TMPRSS4 GABRP TLR3 CAPNS2 CHST9 GSTA1 TMPRSS4 EDG7 CCNDBP1 AKR1C3 FAM46C ADSSL1 CLDN10 LXN CA9 ZSCAN4 GPX3 DHRS9 CAPN5 KRT4 CLDN8 C20orf…
Basal AEC	Module4 (Color : turquoise)	24	141	0.931	0.0008	COL4A1 TNFSF14 KRTAP2-1 WWC1 HMOX2 LOC728285 CLCF1 SQSTM1 DAPP1 DUSP14 NDRG2 F2RL1 MGC16121 HSPC159 TFRC SPRR2F PTGS2 LOC728454 CXCL2 EDN1 IL7R PI3 IL6 SPRR2E CCL28 LOC648526 SBSN IL23A HIST1H2BG ANKRD1 SPRR1A CLDN1 CLDN23 KLK12 INF2 FILIP1L ITGB8 PGBD5 FILIP1L MAP3K8 CGN KAL1 HIST1H4H CXCL5 GLIPR1 PEA15 ZMYND15 TAGLN ENC1 CDH2 LOC653506 SPOCD1 CXCL1 METRNL SPRR2A HMOX1 CRCT1 ADAMTS9 FAM46B TUBB2…
* The module ID and color are an internal reference for the WGCNA analysis
For each field in the 'Genes' column, clicking in the field will show the entire list of genes

## Sheet: Table I
Table I. Weighted gene co-expression network analysis of DE genes at 8 hr after mechanical injury in basal and differentiated AEC collected from normal donors, based on gene ontogeny
Basal airway epithelial cells
Table Name	Feature ID	Name	Data Source	In Query	In Test Set	Genes	P Value	Bayes
GO Molecular Function	GO:0005125	cytokine activity	UniProt-GOA	5	173	CSF3 IL17C IL23A IL36G IL6	4.73e-05	12.526
GO Biological Process	GO:0006954	inflammatory response	UniProt-GOA	8	333	CXCL10 CXCL2 IL17C IL23A IL36G IL6 TNFAIP3 TNFAIP6	1.58e-07	20.384
GO Biological Process	GO:0071222	cellular response to lipopolysaccharide	UniProt-GOA	4	89	CSF3 CXCL10 IL6 TNFAIP3	0.001	11.308
GO Biological Process	GO:1901740	negative regulation of myoblast fusion	UniProt-GOA	2	3	CXCL10 IL36G	0.001	10.31
GO Biological Process	GO:0010996	response to auditory stimulus	UniProt-GOA	2	7	CXCL10 IL6	0.006	8.367
GO Biological Process	GO:0002237	response to molecule of bacterial origin	UniProt-GOA	2	9	CXCL2 TNFAIP3	0.009	7.829
GO Biological Process	GO:0033138	positive regulation of peptidyl-serine phosphorylation	UniProt-GOA	3	70	CSF3 IL6 PPP1R15A	0.009	7.786
GO Biological Process	GO:0032693	negative regulation of interleukin-10 production	UniProt-GOA	2	11	IDO1 IL23A	0.01	7.407
GO Biological Process	GO:0007267	cell-cell signaling	UniProt-GOA	4	248	CXCL10 IL17C IL36G TNFAIP6	0.01	7.264
GO Biological Process	GO:0034605	cellular response to heat	UniProt-GOA	3	98	CXCL10 HMOX1 HSPA6	0.014	6.782
GO Biological Process	GO:0002690	positive regulation of leukocyte chemotaxis	UniProt-GOA	2	19	CXCL2 IL6	0.021	6.278
GO Biological Process	GO:0045662	negative regulation of myoblast differentiation	UniProt-GOA	2	22	CXCL10 IL36G	0.026	5.98
GO Biological Process	GO:0006955	immune response	UniProt-GOA	4	347	CSF3 CXCL10 CXCL2 IL6	0.026	5.976
GO Biological Process	GO:1902042	negative regulation of extrinsic apoptotic signaling pathway via death domain receptors	UniProt-GOA	2	24	HMOX1 TNFAIP3	0.026	5.803
GO Biological Process	GO:0032735	positive regulation of interleukin-12 production	UniProt-GOA	2	25	IDO1 IL23A	0.026	5.72
GO Biological Process	GO:0045765	regulation of angiogenesis	UniProt-GOA	2	27	HMOX1 IL6	0.028	5.565
GO Biological Process	GO:1901215	negative regulation of neuron death	UniProt-GOA	2	27	CSF3 IL6	0.028	5.565
GO Biological Process	GO:0051607	defense response to virus	UniProt-GOA	3	149	CXCL10 IL23A IL6	0.028	5.549
GO Biological Process	GO:0048662	negative regulation of smooth muscle cell proliferation	UniProt-GOA	2	29	HMOX1 TNFAIP3	0.028	5.421
GO Biological Process	GO:0042517	positive regulation of tyrosine phosphorylation of Stat3 protein	UniProt-GOA	2	30	IL23A IL6	0.028	5.352
GO Biological Process	GO:0009409	response to cold	UniProt-GOA	2	32	CXCL10 IL6	0.03	5.223
GO Biological Process	GO:0050829	defense response to Gram-negative bacterium	UniProt-GOA	2	33	IL23A IL6	0.031	5.161
GO Biological Process	GO:0008284	positive regulation of cell proliferation	UniProt-GOA	4	445	ATF3 CSF3 CXCL10 IL6	0.035	5.039
GO Biological Process	GO:0008015	blood circulation	UniProt-GOA	2	40	CXCL10 RCAN1	0.041	4.776
GO Biological Process	GO:0045944	positive regulation of transcription from RNA polymerase II promoter	UniProt-GOA	5	895	ATF3 CSF3 CXCL10 IL23A IL6	0.045	4.685
GO Biological Process	GO:0070301	cellular response to hydrogen peroxide	UniProt-GOA	2	43	IL6 TNFAIP3	0.045	4.631
GO Biological Process	GO:0032755	positive regulation of interleukin-6 production	UniProt-GOA	2	44	IL36G IL6	0.045	4.585
GO Biological Process	GO:0070098	chemokine-mediated signaling pathway	UniProt-GOA	2	45	CXCL10 CXCL2	0.045	4.541
GO Cellular Component	GO:0005615	extracellular space	UniProt-GOA	9	1198	CSF3 CXCL10 CXCL2 HMOX1 IL17C IL36G IL6 TNFAIP6 VNN3	8.6e-06	13.276
Pathways	WP530	Cytokines and Inflammatory Response	WIKIPATHWAYS	3	26	CSF3 CXCL2 IL6	0.002	10.803
Pathways	path:hsa04668	TNF signaling pathway	KEGG	4	110	CXCL10 CXCL2 IL6 TNFAIP3	0.002	10.461
Pathways	path:hsa04060	Cytokine-cytokine receptor interaction	KEGG	5	265	CSF3 CXCL10 CXCL2 IL23A IL6	0.002	10.427
Pathways	path:hsa05134	Legionellosis	KEGG	3	55	CXCL2 HSPA6 IL6	0.004	8.511
Pathways	path:hsa04621	NOD-like receptor signaling pathway	KEGG	3	57	CXCL2 IL6 TNFAIP3	0.004	8.403
Pathways	200136	ATF-2 transcription factor network	NCI	3	58	ATF3 IL23A IL6	0.004	8.351
Pathways	h_stemPathway	Regulation of hematopoiesis by cytokines	BIOCARTA	2	15	CSF3 IL6	0.013	6.763
Pathways	h_erythPathway	Erythrocyte Differentiation Pathway	BIOCARTA	2	15	CSF3 IL6	0.013	6.763
Pathways	h_il10Pathway	IL-10 Anti-inflammatory Signaling Pathway	BIOCARTA	2	17	HMOX1 IL6	0.013	6.506
Pathways	h_il17Pathway	IL 17 Signaling Pathway	BIOCARTA	2	17	CSF3 IL6	0.013	6.506
Pathways	WP2431	Spinal Cord Injury	WIKIPATHWAYS	3	116	CXCL10 CXCL2 IL6	0.014	6.284
Pathways	path:hsa05162	Measles	KEGG	3	134	HSPA6 IL6 TNFAIP3	0.019	5.86
Pathways	WP1449	Regulation of toll-like receptor signaling pathway	WIKIPATHWAYS	3	148	CXCL10 IL6 TNFAIP3	0.024	5.569
Pathways	h_inflamPathway	Cytokines and Inflammatory Response	BIOCARTA	2	29	CSF3 IL6	0.025	5.421
Pathways	path:hsa04630	Jak-STAT signaling pathway	KEGG	3	156	CSF3 IL23A IL6	0.025	5.415
Pathways	path:hsa05143	African trypanosomiasis	KEGG	2	34	IDO1 IL6	0.03	5.101
Pathways	path:hsa05164	Influenza A	KEGG	3	177	CXCL10 HSPA6 IL6	0.03	5.048
Pathways	200055	Validated transcriptional targets of AP1 family members Fra1 and Fra2	NCI	2	35	HMOX1 IL6	0.03	5.043
Pathways	200155	IL23-mediated signaling events	NCI	2	37	IL23A IL6	0.03	4.931
Uniprot Keywords	KW-0202	Cytokine	UNIPROT_KEYWORDS	7	189	CSF3 CXCL10 CXCL2 IL17C IL23A IL36G IL6	1.49e-08	20.403
Uniprot Keywords	KW-0395	Inflammatory response	UNIPROT_KEYWORDS	6	135	CXCL10 CXCL2 IL17C IL23A IL36G TNFAIP3	7.12e-08	18.145
Uniprot Keywords	KW-0964	Secreted	UNIPROT_KEYWORDS	7	1859	CSF3 CXCL10 CXCL2 IL17C IL23A IL36G IL6	0.024	5.136
Uniprot Keywords	KW-0582	Pharmaceutical	UNIPROT_KEYWORDS	2	47	CSF3 CXCL2	0.031	4.454
Uniprot Keywords	KW-0002	3D-structure	UNIPROT_KEYWORDS	11	5384	CSF3 CXCL10 CXCL2 HMOX1 HSPA6 IDO1 IL23A IL36G IL6 TNFAIP3 TNFAIP6	0.031	4.435
Interpro Domain	IPR003573	Interleukin-6/Interleukin-23/GCSF/MGF	UNIPROT-INTERPRO	3	3	CSF3 IL23A IL6	7.55e-08	18.651
Interpro Domain	IPR030473	Interleukin-6/GCSF/MGF, conserved site	UNIPROT-INTERPRO	2	2	CSF3 IL6	5.28e-05	11.408
Interpro Domain	IPR030474	Interleukin-6/GCSF/MGF	UNIPROT-INTERPRO	2	2	CSF3 IL6	5.28e-05	11.408
Interpro Domain	IPR012351	Four-helical cytokine, core	UNIPROT-INTERPRO	3	50	CSF3 IL23A IL6	0.000362	8.799
Interpro Domain	IPR009079	Four-helical cytokine-like, core	UNIPROT-INTERPRO	3	54	CSF3 IL23A IL6	0.000365	8.566
Interpro Domain	IPR018048	CXC chemokine, conserved site	UNIPROT-INTERPRO	2	13	CXCL10 CXCL2	0.001	7.059
Interpro Domain	IPR001089	CXC chemokine	UNIPROT-INTERPRO	2	13	CXCL10 CXCL2	0.001	7.059
Differentiated AEC
Table Name	Feature ID	Name	Data Source	In Query	In Test Set	Genes	P Value	Bayes
GO Molecular Function	GO:0005125	cytokine activity	UniProt-GOA	9	173	CSF2 CSF3 IL1A IL1B IL1RN IL23A IL36G IL6 TNF	1.39e-07	18.146
GO Molecular Function	GO:0005149	interleukin-1 receptor binding	UniProt-GOA	4	15	IL1A IL1B IL1RN IL36G	9.9e-06	13.157
GO Biological Process	GO:0006954	inflammatory response	UniProt-GOA	14	333	CCL2 CXCL10 IL1A IL1B IL23A IL36G IL6 IRAK2 NFKB2 TNF TNFAIP3 TNFAIP6 TNIP3 VNN1	1.31e-10	27.338
GO Biological Process	GO:0019221	cytokine-mediated signaling pathway	UniProt-GOA	13	276	CCL2 CSF3 ICAM1 IFIT1 IFIT2 IFIT3 IL1A IL1B IL1RN IL36G IL6 OASL TRIM31	1.46e-10	26.532
GO Biological Process	GO:0071222	cellular response to lipopolysaccharide	UniProt-GOA	9	89	CCL2 CSF2 CSF3 CXCL10 ICAM1 IL6 PDE4B TNFAIP3 TNIP3	1.01e-09	24.169
GO Biological Process	GO:0045429	positive regulation of nitric oxide biosynthetic process	UniProt-GOA	5	37	ICAM1 IL1B IL6 SOD2 TNF	3.07e-05	13.558
GO Biological Process	GO:0001660	fever generation	UniProt-GOA	3	4	IL1A IL1B IL1RN	4.86e-05	12.866
GO Biological Process	GO:0051607	defense response to virus	UniProt-GOA	7	149	CXCL10 IFIT1 IFIT2 IFIT3 IL23A IL6 OASL	4.86e-05	12.719
GO Biological Process	GO:0051092	positive regulation of NF-kappaB transcription factor activity	UniProt-GOA	6	129	ICAM1 IL1B IL6 IRAK2 NFKB2 TNF	0.000417	10.416
GO Biological Process	GO:0031663	lipopolysaccharide-mediated signaling pathway	UniProt-GOA	4	29	CCL2 IL1B IRAK2 TNF	0.000417	10.331
GO Biological Process	GO:0014823	response to activity	UniProt-GOA	4	33	CCL2 IL1RN SOD2 TNF	0.001	9.796
GO Biological Process	GO:2001240	negative regulation of extrinsic apoptotic signaling pathway in absence of ligand	UniProt-GOA	4	35	CSF2 IL1A IL1B TNF	0.001	9.554
GO Biological Process	GO:0006955	immune response	UniProt-GOA	8	347	CCL2 CSF2 CSF3 CXCL10 IL1A IL1B IL1RN IL6	0.001	9.553
GO Biological Process	GO:0032729	positive regulation of interferon-gamma production	UniProt-GOA	4	39	IL1B IL23A PDE4B TNF	0.001	9.111
GO Biological Process	GO:0032755	positive regulation of interleukin-6 production	UniProt-GOA	4	44	IL1B IL36G IL6 TNF	0.001	8.621
GO Biological Process	GO:0002439	chronic inflammatory response to antigenic stimulus	UniProt-GOA	2	2	IL1RN TNF	0.002	8.17
GO Biological Process	GO:0009615	response to virus	UniProt-GOA	5	110	IFIT1 IFIT2 IFIT3 OASL TNF	0.002	8.078
GO Biological Process	GO:0045087	innate immune response	UniProt-GOA	10	750	BIRC3 HBEGF IL1B IL23A IL36G IRAK2 NFKB2 TNFAIP3 TRIM31 VNN1	0.003	7.829
GO Biological Process	GO:0042346	positive regulation of NF-kappaB import into nucleus	UniProt-GOA	3	19	IL1B IL23A TNF	0.003	7.41
GO Biological Process	GO:0060559	positive regulation of calcidiol 1-monooxygenase activity	UniProt-GOA	2	3	IL1B TNF	0.004	7.073
GO Biological Process	GO:0030730	sequestering of triglyceride	UniProt-GOA	2	3	IL1B TNF	0.004	7.073
GO Biological Process	GO:1901740	negative regulation of myoblast fusion	UniProt-GOA	2	3	CXCL10 IL36G	0.004	7.073
GO Biological Process	GO:0002693	positive regulation of cellular extravasation	UniProt-GOA	2	3	CCL2 ICAM1	0.004	7.073
GO Biological Process	GO:0045662	negative regulation of myoblast differentiation	UniProt-GOA	3	22	CXCL10 IL36G TNF	0.004	6.953
GO Biological Process	GO:0060337	type I interferon signaling pathway	UniProt-GOA	4	68	IFIT1 IFIT2 IFIT3 OASL	0.004	6.882
GO Biological Process	GO:0033138	positive regulation of peptidyl-serine phosphorylation	UniProt-GOA	4	70	CSF3 IL6 PPP1R15A TNF	0.005	6.768
GO Biological Process	GO:0043200	response to amino acid	UniProt-GOA	3	24	CCL2 ICAM1 IL6	0.005	6.684
GO Biological Process	GO:0010574	regulation of vascular endothelial growth factor production	UniProt-GOA	2	4	CCL2 IL6	0.006	6.382
GO Biological Process	GO:0002756	MyD88-independent toll-like receptor signaling pathway	UniProt-GOA	4	79	BIRC3 IRAK2 NFKB2 TNIP3	0.007	6.294
GO Biological Process	GO:0051897	positive regulation of protein kinase B signaling	UniProt-GOA	4	81	CSF3 HBEGF IL6 TNF	0.007	6.196
GO Biological Process	GO:0045840	positive regulation of mitotic nuclear division	UniProt-GOA	3	29	IL1A IL1B TNF	0.007	6.105
GO Biological Process	GO:0010332	response to gamma radiation	UniProt-GOA	3	29	CCL2 CXCL10 SOD2	0.007	6.105
GO Biological Process	GO:0031622	positive regulation of fever generation	UniProt-GOA	2	5	IL1B TNF	0.009	5.874
GO Biological Process	GO:0009409	response to cold	UniProt-GOA	3	32	CXCL10 IL6 SOD2	0.009	5.806
GO Biological Process	GO:0042493	response to drug	UniProt-GOA	6	299	FOSB ICAM1 IL1RN IL6 SOD2 TNF	0.01	5.666
GO Biological Process	GO:0071347	cellular response to interleukin-1	UniProt-GOA	3	34	CCL2 ICAM1 IL6	0.01	5.623
GO Biological Process	GO:0043491	protein kinase B signaling	UniProt-GOA	3	34	CCL2 IL1B TNF	0.01	5.623
GO Biological Process	GO:0034142	toll-like receptor 4 signaling pathway	UniProt-GOA	4	97	BIRC3 IRAK2 NFKB2 TNIP3	0.011	5.498
GO Biological Process	GO:0000165	MAPK cascade	UniProt-GOA	4	98	CCL2 IL1B MAP3K8 TNF	0.011	5.458
GO Biological Process	GO:0010628	positive regulation of gene expression	UniProt-GOA	5	193	CSF2 IL1B PPP1R15A SLC26A9 TNF	0.012	5.406
GO Biological Process	GO:0045071	negative regulation of viral genome replication	UniProt-GOA	3	37	IFIT1 OASL TNF	0.012	5.368
GO Biological Process	GO:0071407	cellular response to organic cyclic compound	UniProt-GOA	3	37	CCL2 IL1B TNF	0.012	5.368
GO Biological Process	GO:0051091	positive regulation of sequence-specific DNA binding transcription factor activity	UniProt-GOA	4	102	IL1B IL6 TNF TRIM31	0.012	5.305
GO Biological Process	GO:0071803	positive regulation of podosome assembly	UniProt-GOA	2	7	CSF2 TNF	0.013	5.137
GO Biological Process	GO:0010996	response to auditory stimulus	UniProt-GOA	2	7	CXCL10 IL6	0.013	5.137
GO Biological Process	GO:0060664	epithelial cell proliferation involved in salivary gland morphogenesis	UniProt-GOA	2	7	IL6 TNF	0.013	5.137
GO Biological Process	GO:0010888	negative regulation of lipid storage	UniProt-GOA	2	7	IL6 TNF	0.013	5.137
GO Biological Process	GO:0045599	negative regulation of fat cell differentiation	UniProt-GOA	3	41	IL6 SOD2 TNF	0.013	5.061
GO Cellular Component	GO:0005615	extracellular space	UniProt-GOA	14	1198	ADAMTS9 CCL2 CSF2 CSF3 CXCL10 HBEGF ICAM1 IL1A IL1B IL1RN IL36G IL6 TNF TNFAIP6	0.000126	10.755
Pathways	REACT_75790	Cytokine Signaling in Immune system	REACTOME	14	309	CSF2 ICAM1 IFIT1 IFIT2 IFIT3 IL1A IL1B IL1RN IL6 IRAK2 MAP3K8 NFKB2 OASL TRIM31	3.06e-11	28.365
Pathways	path:hsa04668	TNF signaling pathway	KEGG	10	110	BIRC3 CCL2 CSF2 CXCL10 ICAM1 IL1B IL6 MAP3K8 TNF TNFAIP3	1.39e-10	26.14
Pathways	WP530	Cytokines and Inflammatory Response	WIKIPATHWAYS	6	26	CSF2 CSF3 IL1A IL1B IL6 TNF	3.11e-08	20.314
Pathways	path:hsa05323	Rheumatoid arthritis	KEGG	8	91	CCL2 CSF2 ICAM1 IL1A IL1B IL23A IL6 TNF	3.31e-08	19.977
Pathways	WP1533	Vitamin B12 Metabolism	WIKIPATHWAYS	7	54	CCL2 ICAM1 IL1B IL6 NFKB2 SOD2 TNF	3.31e-08	19.891
Pathways	h_il1rPathway	Signal transduction through IL1R	BIOCARTA	6	33	IL1A IL1B IL1RN IL6 IRAK2 TNF	7.38e-08	18.758
Pathways	REACT_22232	Signaling by Interleukins	REACTOME	8	116	CSF2 IL1A IL1B IL1RN IL6 IRAK2 MAP3K8 NFKB2	1.35e-07	18.016
Pathways	WP176	Folate Metabolism	WIKIPATHWAYS	7	70	CCL2 ICAM1 IL1B IL6 NFKB2 SOD2 TNF	1.35e-07	18.011
Pathways	path:hsa04060	Cytokine-cytokine receptor interaction	KEGG	10	265	CCL2 CCL4L2 CSF2 CSF3 CXCL10 IL1A IL1B IL23A IL6 TNF	1.99e-07	17.396
Pathways	REACT_6900	Immune System	REACTOME	17	1196	BIRC3 CSF2 HBEGF ICAM1 IFIT1 IFIT2 IFIT3 IL1A IL1B IL1RN IL6 IRAK2 MAP3K8 NFKB2 OASL TNFAIP3 TRIM31	3.24e-07	16.875
Pathways	WP15	Selenium Micronutrient Network	WIKIPATHWAYS	7	88	CCL2 ICAM1 IL1B IL6 NFKB2 SOD2 TNF	4.39e-07	16.381
Pathways	path:hsa05144	Malaria	KEGG	6	49	CCL2 CSF3 ICAM1 IL1B IL6 TNF	4.53e-07	16.256
Pathways	path:hsa04064	NF-kappa B signaling pathway	KEGG	7	91	BIRC3 CCL4L2 ICAM1 IL1B NFKB2 TNF TNFAIP3	4.71e-07	16.145
Pathways	WP1449	Regulation of toll-like receptor signaling pathway	WIKIPATHWAYS	8	148	CXCL10 IL1B IL6 IRAK2 MAP3K8 NFKB2 TNF TNFAIP3	4.73e-07	16.077
Pathways	WP231	TNF alpha Signaling Pathway	WIKIPATHWAYS	7	92	BIRC3 CCL2 IL6 MAP3K8 NFKB2 TNF TNFAIP3	4.73e-07	16.067
Pathways	path:hsa04621	NOD-like receptor signaling pathway	KEGG	6	57	BIRC3 CCL2 IL1B IL6 TNF TNFAIP3	8.69e-07	15.319
Pathways	h_inflamPathway	Cytokines and Inflammatory Response	BIOCARTA	5	29	CSF2 CSF3 IL1A IL6 TNF	1.31e-06	14.841
Pathways	WP2431	Spinal Cord Injury	WIKIPATHWAYS	7	116	CCL2 CXCL10 ICAM1 IL1A IL1B IL6 TNF	1.88e-06	14.445
Pathways	200155	IL23-mediated signaling events	NCI	5	37	CCL2 IL1B IL23A IL6 TNF	4.24e-06	13.558
Pathways	h_granulocytesPathway	Adhesion and Diapedesis of Granulocytes	BIOCARTA	4	14	CSF3 ICAM1 IL1A TNF	4.39e-06	13.465
Pathways	h_erythPathway	Erythrocyte Differentiation Pathway	BIOCARTA	4	15	CSF2 CSF3 IL1A IL6	5.69e-06	13.157
Pathways	WP2036	TWEAK Signaling Pathway	WIKIPATHWAYS	5	42	BIRC3 CCL2 IL6 NFKB2 TNF	7.09e-06	12.9
Pathways	path:hsa04640	Hematopoietic cell lineage	KEGG	6	87	CSF2 CSF3 IL1A IL1B IL6 TNF	7.97e-06	12.749
Pathways	h_LairPathway	Cells and Molecules involved in local acute inflammatory response	BIOCARTA	4	17	ICAM1 IL1A IL6 TNF	8.66e-06	12.605
Pathways	REACT_22442	Interleukin-1 signaling	REACTOME	5	45	IL1A IL1B IL1RN IRAK2 MAP3K8	8.91e-06	12.544
Pathways	WP75	Toll-like receptor signaling pathway	WIKIPATHWAYS	6	104	CXCL10 IL1B IL6 MAP3K8 NFKB2 TNF	2.05e-05	11.685
Pathways	path:hsa04620	Toll-like receptor signaling pathway	KEGG	6	106	CCL4L2 CXCL10 IL1B IL6 MAP3K8 TNF	2.22e-05	11.572
Pathways	path:hsa05164	Influenza A	KEGG	7	177	CCL2 CXCL10 ICAM1 IL1A IL1B IL6 TNF	2.22e-05	11.549
Pathways	WP2849	Hematopoietic Stem Cell Differentiation	WIKIPATHWAYS	5	55	CSF2 CSF3 IL1A IL1B IL6	2.22e-05	11.52
Pathways	WP2865	IL1 and megakaryotyces in obesity	WIKIPATHWAYS	4	24	CCL2 HBEGF ICAM1 IL1B	3.05e-05	11.124
Pathways	REACT_23950	Interleukin-1 processing	REACTOME	3	7	IL1A IL1B NFKB2	4.47e-05	10.704
Pathways	path:hsa05321	Inflammatory bowel disease (IBD)	KEGG	5	67	IL1A IL1B IL23A IL6 TNF	5.29e-05	10.524
Pathways	200138	AP-1 transcription factor network	NCI	5	69	ATF3 CCL2 CSF2 FOSB IL6	5.95e-05	10.377
Pathways	path:hsa05133	Pertussis	KEGG	5	75	IL1A IL1B IL23A IL6 TNF	8.77e-05	9.961
Pathways	path:hsa05143	African trypanosomiasis	KEGG	4	34	ICAM1 IL1B IL6 TNF	0.000112	9.673
Pathways	path:hsa05132	Salmonella infection	KEGG	5	86	CCL4L2 CSF2 IL1A IL1B IL6	0.000164	9.283
Pathways	path:hsa04210	Apoptosis	KEGG	5	86	BIRC3 IL1A IL1B IRAK2 TNF	0.000164	9.283
Pathways	WP706	SIDS Susceptibility Pathways	WIKIPATHWAYS	6	161	IL1A IL1B IL1RN IL6 NFKB2 TNF	0.000184	9.131
Pathways	200128	amb2 Integrin signaling	NCI	4	40	ICAM1 IL6 PLAUR TNF	0.000196	9.008
Pathways	path:hsa05332	Graft-versus-host disease	KEGG	4	43	IL1A IL1B IL6 TNF	0.000257	8.714
Pathways	path:hsa05152	Tuberculosis	KEGG	6	179	IL1A IL1B IL23A IL6 IRAK2 TNF	0.000315	8.523
Pathways	h_stemPathway	Regulation of hematopoiesis by cytokines	BIOCARTA	3	15	CSF2 CSF3 IL6	0.000423	8.157
Pathways	WP619	Type II interferon signaling (IFNG)	WIKIPATHWAYS	4	50	CXCL10 ICAM1 IFIT2 IL1B	0.000441	8.105
Pathways	REACT_25229	Interferon Signaling	REACTOME	6	194	ICAM1 IFIT1 IFIT2 IFIT3 OASL TRIM31	0.000466	8.066
Pathways	h_il10Pathway	IL-10 Anti-inflammatory Signaling Pathway	BIOCARTA	3	17	IL1A IL6 TNF	0.001	7.759
Pathways	path:hsa05134	Legionellosis	KEGG	4	55	IL1B IL6 NFKB2 TNF	0.001	7.724
Pathways	WP195	IL-1 signaling pathway	WIKIPATHWAYS	4	58	CCL2 IL1A IL1B IRAK2	0.001	7.512
Pathways	200136	ATF-2 transcription factor network	NCI	4	58	ATF3 DUSP5 IL23A IL6	0.001	7.512
Pathways	path:hsa04380	Osteoclast differentiation	KEGG	5	131	FOSB IL1A IL1B NFKB2 TNF	0.001	7.234
Pathways	path:hsa04623	Cytosolic DNA-sensing pathway	KEGG	4	64	CCL4L2 CXCL10 IL1B IL6	0.001	7.121
Pathways	WP516	Hypertrophy Model	WIKIPATHWAYS	3	21	ATF3 HBEGF IL1A	0.001	7.098
Pathways	h_cytokinePathway	Cytokine Network	BIOCARTA	3	22	IL1A IL6 TNF	0.001	6.953
Pathways	REACT_25162	Interferon alpha/beta signaling	REACTOME	4	68	IFIT1 IFIT2 IFIT3 OASL	0.001	6.882
Pathways	h_nfkbPathway	NF-kB Signaling Pathway	BIOCARTA	3	23	IL1A TNF TNFAIP3	0.001	6.816
Pathways	path:hsa04010	MAPK signaling pathway	KEGG	6	257	DUSP5 IL1A IL1B MAP3K8 NFKB2 TNF	0.002	6.493
Pathways	200028	IL27-mediated signaling events	NCI	3	26	IL1B IL6 TNF	0.002	6.438
Pathways	path:hsa05166	HTLV-I infection	KEGG	6	261	ATF3 CSF2 ICAM1 IL6 NFKB2 TNF	0.002	6.408
Pathways	WP382	MAPK Signaling Pathway	WIKIPATHWAYS	5	173	DUSP5 IL1A IL1B MAP3K8 TNF	0.003	5.916
Pathways	WP69	TCR Signaling Pathway	WIKIPATHWAYS	4	89	IL1A IL1B IL6 MAP3K8	0.003	5.83
Pathways	path:hsa05168	Herpes simplex infection	KEGG	5	186	CCL2 IFIT1 IL1B IL6 TNF	0.004	5.578
Pathways	200089	IL1-mediated signaling events	NCI	3	35	IL1A IL1B IL1RN	0.004	5.535
Pathways	200055	Validated transcriptional targets of AP1 family members Fra1 and Fra2	NCI	3	35	CCL2 IL6 PLAUR	0.004	5.535
Pathways	path:hsa05020	Prion diseases	KEGG	3	36	IL1A IL1B IL6	0.004	5.451
Pathways	REACT_75776	NOD1/2 Signaling Pathway	REACTOME	3	36	BIRC3 IRAK2 TNFAIP3	0.004	5.451
Pathways	REACT_25281	TRIF-mediated TLR3/TLR4 signaling	REACTOME	4	101	BIRC3 IL6 IRAK2 NFKB2	0.005	5.343
Pathways	REACT_6783	Toll Like Receptor 3 (TLR3) Cascade	REACTOME	4	101	BIRC3 IL6 IRAK2 NFKB2	0.005	5.343
Pathways	REACT_6809	MyD88-independent TLR3/TLR4 cascade	REACTOME	4	101	BIRC3 IL6 IRAK2 NFKB2	0.005	5.343
Pathways	path:hsa05142	Chagas disease (American trypanosomiasis)	KEGG	4	104	CCL2 IL1B IL6 TNF	0.005	5.23
Pathways	path:hsa05146	Amoebiasis	KEGG	4	109	CSF2 IL1B IL6 TNF	0.006	5.051
Uniprot Keywords	KW-0202	Cytokine	UNIPROT_KEYWORDS	11	189	CCL2 CCL4L2 CSF2 CSF3 CXCL10 IL1A IL1B IL23A IL36G IL6 TNF	2.85e-10	24.162
Uniprot Keywords	KW-0395	Inflammatory response	UNIPROT_KEYWORDS	9	135	CCL2 CCL4L2 CXCL10 IL1A IL1B IL23A IL36G TNFAIP3 TNIP3	6.34e-09	20.364
Uniprot Keywords	KW-0002	3D-structure	UNIPROT_KEYWORDS	28	5384	BIRC3 BPGM CCL2 CSF2 CSF3 CXCL10 DUSP5 HBEGF ICAM1 IFIT1 IFIT2 IL1A IL1B IL1RN IL23A IL36G IL6 IRAK2 NFKB2 OASL PDE4B PLAUR SOD2 TNF TNFAIP3 TNFAIP6 TRIM31 VNN1	0.001	8.595
Uniprot Keywords	KW-0051	Antiviral defense	UNIPROT_KEYWORDS	5	107	IFIT1 IFIT2 IFIT3 IL23A OASL	0.001	8.212
Uniprot Keywords	KW-0666	Pyrogen	UNIPROT_KEYWORDS	2	2	IL1A IL1B	0.001	8.17
Uniprot Keywords	KW-0964	Secreted	UNIPROT_KEYWORDS	15	1859	ADAMTS9 CCL2 CCL4L2 CSF2 CSF3 CXCL10 HBEGF IL1A IL1B IL1RN IL23A IL36G IL6 PLAUR TNF	0.001	7.262
Uniprot Keywords	KW-0399	Innate immunity	UNIPROT_KEYWORDS	6	225	IFIT1 IFIT2 IFIT3 IL23A IL36G OASL	0.001	7.231
Uniprot Keywords	KW-0391	Immunity	UNIPROT_KEYWORDS	7	398	IFIT1 IFIT2 IFIT3 IL23A IL36G MAP3K8 OASL	0.002	6.269
Interpro Domain	IPR000975	Interleukin-1 family	UNIPROT-INTERPRO	4	9	IL1A IL1B IL1RN IL36G	2.85e-06	15.526
Interpro Domain	IPR003573	Interleukin-6/Interleukin-23/GCSF/MGF	UNIPROT-INTERPRO	3	3	CSF3 IL23A IL6	5.08e-06	14.25
Interpro Domain	IPR020877	Interleukin-1 conserved site	UNIPROT-INTERPRO	3	4	IL1A IL1B IL1RN	1.35e-05	12.866
Interpro Domain	IPR008996	Cytokine, IL-1-like	UNIPROT-INTERPRO	4	33	IL1A IL1B IL1RN IL36G	0.000222	9.796
Interpro Domain	IPR030473	Interleukin-6/GCSF/MGF, conserved site	UNIPROT-INTERPRO	2	2	CSF3 IL6	0.001	8.17
Interpro Domain	IPR030474	Interleukin-6/GCSF/MGF	UNIPROT-INTERPRO	2	2	CSF3 IL6	0.001	8.17
Interpro Domain	IPR003502	Interleukin-1 propeptide	UNIPROT-INTERPRO	2	2	IL1A IL1B	0.001	8.17
Interpro Domain	IPR012351	Four-helical cytokine, core	UNIPROT-INTERPRO	4	50	CSF2 CSF3 IL23A IL6	0.001	8.105
Interpro Domain	IPR009079	Four-helical cytokine-like, core	UNIPROT-INTERPRO	4	54	CSF2 CSF3 IL23A IL6	0.001	7.797
Interpro Domain	IPR003294	Interleukin-1 alpha/beta	UNIPROT-INTERPRO	2	3	IL1A IL1B	0.001	7.073
Interpro Domain	IPR003297	Interleukin-1 receptor antagonist / Interleukin-36	UNIPROT-INTERPRO	2	5	IL1RN IL36G	0.004	5.874
Interpro Domain	IPR029142	Small proline-rich protein 2	UNIPROT-INTERPRO	2	6	SPRR2A SPRR2F	0.006	5.471
Processes with an FDR adjusted P value < 0.05 and bayes factor > 5 are shown
For each field in the 'Genes' column, clicking in the field will show the entire list of genes

## Sheet: Table J
Table J. Network properties to demonstrate the number of nodes/edges and average degree, in differentiated and basal AEC.
Condition	Hours	Cell type	Node#	Edge#	AverageDegree
asthma	2	dAEC	32	76	4.75
asthma	2	basal AEC	19	38	4
asthma	8	dAEC	170	771	9.071
asthma	8	basal AEC	80	210	5.25
asthma	24	dAEC	6	6	2
asthma	24	basal AEC	213	1250	11.737
normal	2	dAEC	36	91	5.056
normal	2	basal AEC	30	92	6.133
normal	8	dAEC	86	346	8.047
normal	8	basal AEC	47	160	6.809
normal	24	dAEC	37	77	4.162
normal	24	basal AEC	77	207	5.377

[truncated: 3 more sheets: Table K, Table L, Table M]
